# Supplementary material for: Methyl 4-benz­yloxy-7-meth­oxy-1-methyl-1H-indole-2-carboxyl­ate
Source: Acta Crystallogr Sect E Struct Rep Online. 2012 Jul 18;68(Pt 8):o2480. doi: 10.1107/S1600536812031236 (PMC3414935; doi:10.1107/S1600536812031236)
Supplement: Supplementary file 1 [file e-68-o2480-sup1.cif]

##############################################################################
#                                                                            #
# This CIF contains the data in a paper accepted for publication in          #
# Acta Crystallographica Section E. It conforms to the requirements of       #
# Notes for Authors for Acta Crystallographica Section E, and has been       #
# peer reviewed under the auspices of the IUCr Commission on Journals.       #
#                                                                            #
# Full details of the Crystallographic Information File format               #
# are given in the paper "The Crystallographic Information File (CIF):       #
# a New Standard Archive File for Crystallography" by S. R. Hall, F. H.      #
# Allen and I. D. Brown [Acta Cryst. (1991), A47, 655-685].                  #
#                                                                            #
# The current version of the core CIF dictionary is obtainable from          #
# ftp://ftp.iucr.org/pub/cif_core.dic.                                       #
#                                                                            #
# Software is freely available for graphical display of the structure(s)     #
# in this CIF. For information consult the CIF software page                 #
# http://www.iucr.org/resources/cif/software.                                #
#                                                                            #
# This file may be used for bona fide research purposes within the           #
# scientific community so long as proper attribution is given to the journal # 
# article from which it was obtained.                                        #
#                                                                            #
##############################################################################
data_I
_audit_creation_method     SHELXL-97
_chemical_name_systematic
;
Methyl 4-benzyloxy-7-methoxy-1-methyl-1<i>H</i>-indole-2-carboxylate
;
_chemical_name_common
;
;
_chemical_formula_moiety     'C19 H19 N O4'
_chemical_formula_sum     'C19 H19 N O4'
_chemical_formula_iupac     'C19 H19 N O4'
_chemical_formula_weight     325.35
_chemical_melting_point     ?
_chemical_melting_point_gt     373.1
_chemical_melting_point_lt     374.8
_symmetry_cell_setting     triclinic
_symmetry_space_group_name_H-M     'P -1'
_symmetry_space_group_name_Hall     '-P 1'
loop_
    _symmetry_equiv_pos_as_xyz
    'x, y, z'
    '-x, -y, -z'
_cell_length_a     7.622(2)
_cell_length_b     12.871(4)
_cell_length_c     16.928(5)
_cell_angle_alpha     93.831(3)
_cell_angle_beta     100.158(3)
_cell_angle_gamma     93.456(3)
_cell_volume     1626.6(8)
_cell_formula_units_Z     4
_cell_measurement_reflns_used     6012
_cell_measurement_theta_min     2.45
_cell_measurement_theta_max     27.22
_cell_measurement_temperature     293(2)
_exptl_crystal_description     'block'
_exptl_crystal_colour     'colourless'
_exptl_crystal_size_max     0.38
_exptl_crystal_size_mid     0.36
_exptl_crystal_size_min     0.25
_exptl_crystal_density_diffrn     1.329
_exptl_crystal_density_meas     ?
_exptl_crystal_density_method     'not measured'
_exptl_crystal_F_000     688
_exptl_absorpt_coefficient_mu     0.093
_exptl_absorpt_correction_type     multi-scan
_exptl_absorpt_process_details     '(SADABS; Bruker, 2005)'
_exptl_absorpt_correction_T_min     0.9654
_exptl_absorpt_correction_T_max     0.9770
_diffrn_ambient_temperature     293(2)
_diffrn_radiation_type     MoK\a
_diffrn_radiation_wavelength     0.71069
_diffrn_radiation_source     'fine-focus sealed tube'
_diffrn_radiation_monochromator     graphite
_diffrn_measurement_device_type     'Bruker APEXII CCD area-detector'
_diffrn_measurement_method     '\f and \w scans'
_diffrn_detector_area_resol_mean     ?
_diffrn_reflns_number     19234
_diffrn_reflns_av_R_equivalents     0.0231
_diffrn_reflns_av_sigmaI/netI     0.0253
_diffrn_reflns_theta_min     1.23
_diffrn_reflns_theta_max     27.66
_diffrn_reflns_theta_full     27.50
_diffrn_measured_fraction_theta_max     0.979
_diffrn_measured_fraction_theta_full     0.987
_diffrn_reflns_limit_h_min     -9
_diffrn_reflns_limit_h_max     9
_diffrn_reflns_limit_k_min     -16
_diffrn_reflns_limit_k_max     16
_diffrn_reflns_limit_l_min     -21
_diffrn_reflns_limit_l_max     22
_diffrn_standards_number     0
_diffrn_standards_interval_count     .
_diffrn_standards_interval_time     .
_diffrn_standards_decay_%     ?
_refine_special_details
;
 Refinement of F^2^ against ALL reflections.  The weighted R-factor wR and
 goodness of fit S are based on F^2^, conventional R-factors R are based
 on F, with F set to zero for negative F^2^. The threshold expression of
 F^2^ > 2sigma(F^2^) is used only for calculating R-factors(gt) etc. and is
 not relevant to the choice of reflections for refinement.  R-factors based
 on F^2^ are statistically about twice as large as those based on F, and R-
 factors based on ALL data will be even larger.
;
_reflns_number_total     7421
_reflns_number_gt     5286
_reflns_threshold_expression     I>2\s(I)
_refine_ls_structure_factor_coef     Fsqd
_refine_ls_matrix_type     full
_refine_ls_R_factor_all     0.0652
_refine_ls_R_factor_gt     0.0441
_refine_ls_wR_factor_gt     0.1195
_refine_ls_wR_factor_ref     0.1339
_refine_ls_goodness_of_fit_ref     1.046
_refine_ls_restrained_S_all     1.046
_refine_ls_number_reflns     7421
_refine_ls_number_parameters     440
_refine_ls_number_restraints     0
_refine_ls_hydrogen_treatment     constr
_refine_ls_weighting_scheme     calc
_refine_ls_weighting_details
         'calc w=1/[\s^2^(Fo^2^)+(0.0655P)^2^+0.2116P] where P=(Fo^2^+2Fc^2^)/3'
_atom_sites_solution_hydrogens     geom
_atom_sites_solution_primary     direct
_atom_sites_solution_secondary     difmap
_refine_ls_shift/su_max     0.000
_refine_ls_shift/su_mean     0.000
_refine_diff_density_max     0.237
_refine_diff_density_min     -0.169
_refine_ls_extinction_method     'SHELXL97 (Sheldrick, 2008)'
_refine_ls_extinction_coef     0.0035(9)
_refine_ls_extinction_expression
                                  'Fc^*^=kFc[1+0.001xFc^2^\l^3^/sin(2\q)]^-1/4^'
loop_
    _atom_type_symbol
    _atom_type_description
    _atom_type_scat_dispersion_real
    _atom_type_scat_dispersion_imag
    _atom_type_scat_source
    'C' 'C' 0.0033 0.0016
                         'International Tables Vol C Tables 4.2.6.8 and 6.1.1.4'
    'H' 'H' 0.0000 0.0000
                         'International Tables Vol C Tables 4.2.6.8 and 6.1.1.4'
    'N' 'N' 0.0061 0.0033
                         'International Tables Vol C Tables 4.2.6.8 and 6.1.1.4'
    'O' 'O' 0.0106 0.0060
                         'International Tables Vol C Tables 4.2.6.8 and 6.1.1.4'
_computing_data_collection     'APEX2 (Bruker, 2005)'
_computing_cell_refinement     'SAINT (Bruker, 2005)'
_computing_data_reduction     'SAINT (Bruker, 2005)'
_computing_structure_solution     'SHELXS97 (Sheldrick, 2008)'
_computing_structure_refinement     'SHELXL97 (Sheldrick, 2008)'
_computing_molecular_graphics     'DIAMOND (Brandenburg, 2008)'
_computing_publication_material     'PLATON (Spek, 2009)'
loop_
    _atom_site_type_symbol
    _atom_site_label
    _atom_site_fract_x
    _atom_site_fract_y
    _atom_site_fract_z
    _atom_site_U_iso_or_equiv
    _atom_site_adp_type
    _atom_site_calc_flag
    _atom_site_refinement_flags
    _atom_site_occupancy
    _atom_site_symmetry_multiplicity
    _atom_site_disorder_assembly
    _atom_site_disorder_group
    C C1 0.3201(2) 0.71878(13) 0.71353(9) 0.0534(4) Uani d . 1 2 . .
    H H1 0.2474 0.6626 0.7240 0.064 Uiso calc R 1 2 . .
    C C2 0.3716(3) 0.80075(15) 0.77138(10) 0.0667(5) Uani d . 1 2 . .
    H H2 0.3344 0.7992 0.8208 0.080 Uiso calc R 1 2 . .
    C C3 0.4770(3) 0.88439(14) 0.75641(11) 0.0694(5) Uani d . 1 2 . .
    H H3 0.5113 0.9396 0.7955 0.083 Uiso calc R 1 2 . .
    C C4 0.5321(3) 0.88654(14) 0.68313(11) 0.0650(5) Uani d . 1 2 . .
    H H4 0.6029 0.9436 0.6727 0.078 Uiso calc R 1 2 . .
    C C5 0.4826(2) 0.80460(12) 0.62552(9) 0.0544(4) Uani d . 1 2 . .
    H H5 0.5210 0.8063 0.5764 0.065 Uiso calc R 1 2 . .
    C C6 0.37566(19) 0.71944(11) 0.64011(8) 0.0443(3) Uani d . 1 2 . .
    C C7 0.3246(2) 0.62797(12) 0.57930(8) 0.0493(4) Uani d . 1 2 . .
    H H7A 0.4215 0.5820 0.5825 0.059 Uiso calc R 1 2 . .
    H H7B 0.2198 0.5888 0.5901 0.059 Uiso calc R 1 2 . .
    C C8 0.23533(19) 0.59066(11) 0.43789(8) 0.0437(3) Uani d . 1 2 . .
    C C9 0.2426(2) 0.48538(12) 0.44087(9) 0.0511(4) Uani d . 1 2 . .
    H H9 0.2843 0.4582 0.4897 0.061 Uiso calc R 1 2 . .
    C C10 0.1877(2) 0.41722(11) 0.37112(9) 0.0505(4) Uani d . 1 2 . .
    H H10 0.1968 0.3459 0.3749 0.061 Uiso calc R 1 2 . .
    C C11 0.12125(19) 0.45221(10) 0.29780(8) 0.0423(3) Uani d . 1 2 . .
    C C12 0.10795(17) 0.56092(10) 0.29461(8) 0.0385(3) Uani d . 1 2 . .
    C C13 0.16855(18) 0.63004(10) 0.36340(8) 0.0396(3) Uani d . 1 2 . .
    C C14 0.14128(19) 0.73230(11) 0.34046(8) 0.0434(3) Uani d . 1 2 . .
    H H14 0.1698 0.7939 0.3734 0.052 Uiso calc R 1 2 . .
    C C15 0.06500(19) 0.72338(11) 0.26068(8) 0.0427(3) Uani d . 1 2 . .
    C C16 0.1099(3) 0.28331(12) 0.23069(10) 0.0602(4) Uani d . 1 2 . .
    H H16A 0.2371 0.2812 0.2450 0.090 Uiso calc R 1 2 . .
    H H16B 0.0687 0.2469 0.1787 0.090 Uiso calc R 1 2 . .
    H H16C 0.0536 0.2505 0.2700 0.090 Uiso calc R 1 2 . .
    C C17 -0.0428(2) 0.57773(12) 0.15155(8) 0.0530(4) Uani d . 1 2 . .
    H H17A -0.0089 0.5081 0.1415 0.079 Uiso calc R 1 2 . .
    H H17B -0.0071 0.6212 0.1124 0.079 Uiso calc R 1 2 . .
    H H17C -0.1700 0.5764 0.1478 0.079 Uiso calc R 1 2 . .
    C C18 0.0067(2) 0.80779(12) 0.21026(9) 0.0494(4) Uani d . 1 2 . .
    C C19 -0.0144(4) 0.98951(14) 0.21080(13) 0.0948(8) Uani d . 1 2 . .
    H H19A 0.0385 0.9929 0.1635 0.142 Uiso calc R 1 2 . .
    H H19B 0.0219 1.0519 0.2456 0.142 Uiso calc R 1 2 . .
    H H19C -0.1423 0.9833 0.1955 0.142 Uiso calc R 1 2 . .
    C C20 0.8907(2) 0.78348(12) 0.49954(9) 0.0503(4) Uani d . 1 2 . .
    H H20 0.9494 0.7222 0.5012 0.060 Uiso calc R 1 2 . .
    C C21 0.9458(2) 0.86294(13) 0.55865(9) 0.0571(4) Uani d . 1 2 . .
    H H21 1.0398 0.8545 0.6004 0.069 Uiso calc R 1 2 . .
    C C22 0.8629(2) 0.95491(14) 0.55648(10) 0.0606(4) Uani d . 1 2 . .
    H H22 0.9003 1.0087 0.5965 0.073 Uiso calc R 1 2 . .
    C C23 0.7236(2) 0.96653(14) 0.49423(11) 0.0623(4) Uani d . 1 2 . .
    H H23 0.6681 1.0289 0.4919 0.075 Uiso calc R 1 2 . .
    C C24 0.6664(2) 0.88617(13) 0.43554(10) 0.0567(4) Uani d . 1 2 . .
    H H24 0.5714 0.8945 0.3943 0.068 Uiso calc R 1 2 . .
    C C25 0.74889(19) 0.79327(12) 0.43736(8) 0.0463(3) Uani d . 1 2 . .
    C C26 0.6865(2) 0.70257(12) 0.37704(9) 0.0519(4) Uani d . 1 2 . .
    H H26A 0.7848 0.6594 0.3727 0.062 Uiso calc R 1 2 . .
    H H26B 0.5928 0.6604 0.3944 0.062 Uiso calc R 1 2 . .
    C C27 0.5479(2) 0.66508(12) 0.24058(8) 0.0466(3) Uani d . 1 2 . .
    C C28 0.5498(2) 0.55956(12) 0.24361(9) 0.0527(4) Uani d . 1 2 . .
    H H28 0.6048 0.5323 0.2905 0.063 Uiso calc R 1 2 . .
    C C29 0.4701(2) 0.49140(12) 0.17701(9) 0.0529(4) Uani d . 1 2 . .
    H H29 0.4747 0.4199 0.1811 0.064 Uiso calc R 1 2 . .
    C C30 0.3858(2) 0.52585(11) 0.10641(9) 0.0478(3) Uani d . 1 2 . .
    C C31 0.38111(19) 0.63503(11) 0.10291(8) 0.0432(3) Uani d . 1 2 . .
    C C32 0.46230(19) 0.70394(11) 0.16862(8) 0.0438(3) Uani d . 1 2 . .
    C C33 0.4334(2) 0.80607(12) 0.14658(9) 0.0482(3) Uani d . 1 2 . .
    H H33 0.4731 0.8677 0.1782 0.058 Uiso calc R 1 2 . .
    C C34 0.3362(2) 0.79755(11) 0.06999(8) 0.0466(3) Uani d . 1 2 . .
    C C35 0.3145(3) 0.35453(13) 0.04259(11) 0.0668(5) Uani d . 1 2 . .
    H H35A 0.4376 0.3388 0.0539 0.100 Uiso calc R 1 2 . .
    H H35B 0.2579 0.3197 -0.0082 0.100 Uiso calc R 1 2 . .
    H H35C 0.2549 0.3311 0.0843 0.100 Uiso calc R 1 2 . .
    C C36 0.1910(3) 0.65126(14) -0.03299(10) 0.0663(5) Uani d . 1 2 . .
    H H36A 0.2483 0.5958 -0.0566 0.099 Uiso calc R 1 2 . .
    H H36B 0.1735 0.7054 -0.0693 0.099 Uiso calc R 1 2 . .
    H H36C 0.0774 0.6248 -0.0227 0.099 Uiso calc R 1 2 . .
    C C37 0.2737(2) 0.88262(12) 0.02112(9) 0.0518(4) Uani d . 1 2 . .
    C C38 0.2686(3) 1.06634(14) 0.02114(13) 0.0808(6) Uani d . 1 2 . .
    H H38A 0.3072 1.0631 -0.0299 0.121 Uiso calc R 1 2 . .
    H H38B 0.3242 1.1278 0.0533 0.121 Uiso calc R 1 2 . .
    H H38C 0.1411 1.0689 0.0128 0.121 Uiso calc R 1 2 . .
    N N1 0.04466(15) 0.61930(9) 0.23182(6) 0.0408(3) Uani d . 1 2 . .
    N N2 0.30332(16) 0.69353(9) 0.04256(7) 0.0461(3) Uani d . 1 2 . .
    O O1 0.28763(15) 0.66482(8) 0.50106(6) 0.0538(3) Uani d . 1 2 . .
    O O2 0.06565(15) 0.38876(7) 0.22827(6) 0.0517(3) Uani d . 1 2 . .
    O O3 -0.06518(19) 0.79859(9) 0.14086(7) 0.0740(4) Uani d . 1 2 . .
    O O4 0.0436(2) 0.90008(8) 0.25245(7) 0.0729(4) Uani d . 1 2 . .
    O O5 0.62046(16) 0.73933(8) 0.30083(6) 0.0570(3) Uani d . 1 2 . .
    O O6 0.30467(18) 0.46313(9) 0.03939(7) 0.0664(3) Uani d . 1 2 . .
    O O7 0.1933(2) 0.87380(10) -0.04683(7) 0.0833(4) Uani d . 1 2 . .
    O O8 0.31871(19) 0.97476(9) 0.06225(7) 0.0706(4) Uani d . 1 2 . .
loop_
    _atom_site_aniso_label
    _atom_site_aniso_U_11
    _atom_site_aniso_U_22
    _atom_site_aniso_U_33
    _atom_site_aniso_U_12
    _atom_site_aniso_U_13
    _atom_site_aniso_U_23
    C1 0.0610(9) 0.0577(9) 0.0429(8) 0.0109(7) 0.0091(7) 0.0090(7)
    C2 0.0911(13) 0.0698(12) 0.0413(9) 0.0209(10) 0.0138(8) 0.0030(8)
    C3 0.0982(14) 0.0530(10) 0.0510(10) 0.0162(10) -0.0025(9) -0.0069(8)
    C4 0.0822(12) 0.0496(9) 0.0588(10) 0.0031(8) -0.0005(9) 0.0087(8)
    C5 0.0671(10) 0.0535(9) 0.0430(8) 0.0084(8) 0.0074(7) 0.0098(7)
    C6 0.0488(8) 0.0478(8) 0.0353(7) 0.0145(6) -0.0011(6) 0.0094(6)
    C7 0.0604(9) 0.0511(9) 0.0346(7) 0.0122(7) -0.0008(6) 0.0093(6)
    C8 0.0506(8) 0.0450(8) 0.0334(7) 0.0081(6) 0.0000(6) 0.0049(6)
    C9 0.0663(10) 0.0472(8) 0.0381(7) 0.0113(7) -0.0010(7) 0.0117(6)
    C10 0.0667(10) 0.0371(7) 0.0470(8) 0.0084(7) 0.0042(7) 0.0098(6)
    C11 0.0480(8) 0.0365(7) 0.0406(7) 0.0024(6) 0.0039(6) 0.0033(6)
    C12 0.0411(7) 0.0389(7) 0.0347(7) 0.0050(5) 0.0027(5) 0.0065(5)
    C13 0.0447(7) 0.0389(7) 0.0340(7) 0.0048(6) 0.0021(5) 0.0054(5)
    C14 0.0553(8) 0.0374(7) 0.0352(7) 0.0057(6) 0.0006(6) 0.0032(6)
    C15 0.0516(8) 0.0382(7) 0.0365(7) 0.0050(6) 0.0017(6) 0.0048(6)
    C16 0.0812(12) 0.0400(8) 0.0578(10) 0.0107(8) 0.0073(8) 0.0002(7)
    C17 0.0698(10) 0.0472(9) 0.0358(7) 0.0045(7) -0.0061(7) 0.0002(6)
    C18 0.0644(10) 0.0424(8) 0.0387(8) 0.0060(7) -0.0004(7) 0.0074(6)
    C19 0.158(2) 0.0454(10) 0.0725(13) 0.0247(12) -0.0136(13) 0.0174(9)
    C20 0.0536(9) 0.0557(9) 0.0411(8) 0.0099(7) 0.0023(6) 0.0125(7)
    C21 0.0607(10) 0.0669(11) 0.0409(8) 0.0036(8) -0.0011(7) 0.0114(7)
    C22 0.0721(11) 0.0587(10) 0.0494(9) -0.0009(8) 0.0093(8) 0.0030(8)
    C23 0.0698(11) 0.0544(10) 0.0645(11) 0.0141(8) 0.0117(9) 0.0097(8)
    C24 0.0536(9) 0.0617(10) 0.0535(9) 0.0142(8) -0.0007(7) 0.0139(8)
    C25 0.0485(8) 0.0547(9) 0.0367(7) 0.0058(7) 0.0060(6) 0.0125(6)
    C26 0.0571(9) 0.0560(9) 0.0404(8) 0.0066(7) -0.0019(6) 0.0146(7)
    C27 0.0513(8) 0.0490(8) 0.0373(7) 0.0040(6) 0.0008(6) 0.0070(6)
    C28 0.0612(9) 0.0512(9) 0.0439(8) 0.0076(7) -0.0005(7) 0.0148(7)
    C29 0.0634(10) 0.0421(8) 0.0527(9) 0.0066(7) 0.0050(7) 0.0108(7)
    C30 0.0539(9) 0.0416(8) 0.0455(8) 0.0029(6) 0.0030(6) 0.0040(6)
    C31 0.0466(8) 0.0441(8) 0.0381(7) 0.0040(6) 0.0039(6) 0.0077(6)
    C32 0.0481(8) 0.0437(8) 0.0386(7) 0.0039(6) 0.0032(6) 0.0072(6)
    C33 0.0597(9) 0.0419(8) 0.0397(7) 0.0034(7) -0.0011(6) 0.0051(6)
    C34 0.0563(9) 0.0429(8) 0.0387(7) 0.0060(6) 0.0013(6) 0.0058(6)
    C35 0.0804(12) 0.0481(9) 0.0675(11) 0.0063(8) 0.0030(9) 0.0002(8)
    C36 0.0839(12) 0.0567(10) 0.0470(9) -0.0044(9) -0.0161(8) 0.0048(8)
    C37 0.0668(10) 0.0470(9) 0.0395(8) 0.0093(7) 0.0008(7) 0.0062(6)
    C38 0.1103(16) 0.0470(10) 0.0798(13) 0.0149(10) -0.0062(12) 0.0201(9)
    N1 0.0491(7) 0.0377(6) 0.0332(6) 0.0037(5) 0.0001(5) 0.0040(5)
    N2 0.0556(7) 0.0432(7) 0.0363(6) 0.0041(5) -0.0015(5) 0.0048(5)
    O1 0.0787(7) 0.0457(6) 0.0319(5) 0.0086(5) -0.0060(5) 0.0053(4)
    O2 0.0713(7) 0.0362(5) 0.0436(6) 0.0049(5) -0.0003(5) 0.0008(4)
    O3 0.1119(10) 0.0530(7) 0.0456(6) 0.0096(7) -0.0206(6) 0.0104(5)
    O4 0.1233(11) 0.0381(6) 0.0489(6) 0.0168(6) -0.0125(7) 0.0074(5)
    O5 0.0752(7) 0.0518(6) 0.0374(5) 0.0025(5) -0.0093(5) 0.0096(5)
    O6 0.0916(9) 0.0459(6) 0.0536(7) 0.0038(6) -0.0079(6) 0.0012(5)
    O7 0.1312(12) 0.0600(8) 0.0467(7) 0.0181(8) -0.0221(7) 0.0085(6)
    O8 0.1054(10) 0.0435(6) 0.0539(7) 0.0109(6) -0.0138(6) 0.0084(5)
_geom_special_details
;
All esds (except the esd in the dihedral angle between two l.s. planes) are
estimated using the full covariance matrix. The cell esds are taken into
account individually in the estimation of esds in distances, angles and
torsion angles; correlations between esds in cell parameters are only used
when they are defined by crystal symmetry. An approximate (isotropic)
treatment of cell esds is used for estimating esds involving l.s. planes.
;
loop_
    _geom_bond_atom_site_label_1
    _geom_bond_atom_site_label_2
    _geom_bond_site_symmetry_2
    _geom_bond_distance
    _geom_bond_publ_flag
    C1 C2 . 1.379(2) ?
    C1 C6 . 1.382(2) ?
    C1 H1 . 0.9300 ?
    C2 C3 . 1.368(3) ?
    C2 H2 . 0.9300 ?
    C3 C4 . 1.380(3) ?
    C3 H3 . 0.9300 ?
    C4 C5 . 1.375(2) ?
    C4 H4 . 0.9300 ?
    C5 C6 . 1.388(2) ?
    C5 H5 . 0.9300 ?
    C6 C7 . 1.496(2) ?
    C7 O1 . 1.4236(16) ?
    C7 H7A . 0.9700 ?
    C7 H7B . 0.9700 ?
    C8 C9 . 1.363(2) ?
    C8 O1 . 1.3715(17) ?
    C8 C13 . 1.4129(18) ?
    C9 C10 . 1.408(2) ?
    C9 H9 . 0.9300 ?
    C10 C11 . 1.371(2) ?
    C10 H10 . 0.9300 ?
    C11 O2 . 1.3732(16) ?
    C11 C12 . 1.4129(19) ?
    C12 N1 . 1.3772(16) ?
    C12 C13 . 1.4082(18) ?
    C13 C14 . 1.4139(19) ?
    C14 C15 . 1.3672(19) ?
    C14 H14 . 0.9300 ?
    C15 N1 . 1.3850(17) ?
    C15 C18 . 1.4679(19) ?
    C16 O2 . 1.4196(18) ?
    C16 H16A . 0.9600 ?
    C16 H16B . 0.9600 ?
    C16 H16C . 0.9600 ?
    C17 N1 . 1.4551(17) ?
    C17 H17A . 0.9600 ?
    C17 H17B . 0.9600 ?
    C17 H17C . 0.9600 ?
    C18 O3 . 1.2005(18) ?
    C18 O4 . 1.3325(18) ?
    C19 O4 . 1.441(2) ?
    C19 H19A . 0.9600 ?
    C19 H19B . 0.9600 ?
    C19 H19C . 0.9600 ?
    C20 C21 . 1.374(2) ?
    C20 C25 . 1.388(2) ?
    C20 H20 . 0.9300 ?
    C21 C22 . 1.375(2) ?
    C21 H21 . 0.9300 ?
    C22 C23 . 1.380(2) ?
    C22 H22 . 0.9300 ?
    C23 C24 . 1.379(2) ?
    C23 H23 . 0.9300 ?
    C24 C25 . 1.384(2) ?
    C24 H24 . 0.9300 ?
    C25 C26 . 1.495(2) ?
    C26 O5 . 1.4222(17) ?
    C26 H26A . 0.9700 ?
    C26 H26B . 0.9700 ?
    C27 C28 . 1.363(2) ?
    C27 O5 . 1.3661(17) ?
    C27 C32 . 1.4144(19) ?
    C28 C29 . 1.404(2) ?
    C28 H28 . 0.9300 ?
    C29 C30 . 1.368(2) ?
    C29 H29 . 0.9300 ?
    C30 O6 . 1.3752(18) ?
    C30 C31 . 1.413(2) ?
    C31 N2 . 1.3802(18) ?
    C31 C32 . 1.4022(19) ?
    C32 C33 . 1.410(2) ?
    C33 C34 . 1.369(2) ?
    C33 H33 . 0.9300 ?
    C34 N2 . 1.3807(18) ?
    C34 C37 . 1.468(2) ?
    C35 O6 . 1.409(2) ?
    C35 H35A . 0.9600 ?
    C35 H35B . 0.9600 ?
    C35 H35C . 0.9600 ?
    C36 N2 . 1.4591(19) ?
    C36 H36A . 0.9600 ?
    C36 H36B . 0.9600 ?
    C36 H36C . 0.9600 ?
    C37 O7 . 1.1986(18) ?
    C37 O8 . 1.3287(18) ?
    C38 O8 . 1.446(2) ?
    C38 H38A . 0.9600 ?
    C38 H38B . 0.9600 ?
    C38 H38C . 0.9600 ?
loop_
    _geom_angle_atom_site_label_1
    _geom_angle_atom_site_label_2
    _geom_angle_atom_site_label_3
    _geom_angle_site_symmetry_1
    _geom_angle_site_symmetry_3
    _geom_angle
    _geom_angle_publ_flag
    C2 C1 C6 . . 120.56(16) ?
    C2 C1 H1 . . 119.7 ?
    C6 C1 H1 . . 119.7 ?
    C3 C2 C1 . . 120.31(16) ?
    C3 C2 H2 . . 119.8 ?
    C1 C2 H2 . . 119.8 ?
    C2 C3 C4 . . 119.77(17) ?
    C2 C3 H3 . . 120.1 ?
    C4 C3 H3 . . 120.1 ?
    C5 C4 C3 . . 120.18(17) ?
    C5 C4 H4 . . 119.9 ?
    C3 C4 H4 . . 119.9 ?
    C4 C5 C6 . . 120.49(15) ?
    C4 C5 H5 . . 119.8 ?
    C6 C5 H5 . . 119.8 ?
    C1 C6 C5 . . 118.69(14) ?
    C1 C6 C7 . . 119.86(14) ?
    C5 C6 C7 . . 121.42(13) ?
    O1 C7 C6 . . 108.96(12) ?
    O1 C7 H7A . . 109.9 ?
    C6 C7 H7A . . 109.9 ?
    O1 C7 H7B . . 109.9 ?
    C6 C7 H7B . . 109.9 ?
    H7A C7 H7B . . 108.3 ?
    C9 C8 O1 . . 126.36(13) ?
    C9 C8 C13 . . 118.56(13) ?
    O1 C8 C13 . . 115.09(12) ?
    C8 C9 C10 . . 120.92(13) ?
    C8 C9 H9 . . 119.5 ?
    C10 C9 H9 . . 119.5 ?
    C11 C10 C9 . . 122.34(13) ?
    C11 C10 H10 . . 118.8 ?
    C9 C10 H10 . . 118.8 ?
    C10 C11 O2 . . 124.41(13) ?
    C10 C11 C12 . . 117.17(13) ?
    O2 C11 C12 . . 118.42(12) ?
    N1 C12 C13 . . 107.93(11) ?
    N1 C12 C11 . . 131.19(12) ?
    C13 C12 C11 . . 120.88(12) ?
    C12 C13 C8 . . 120.06(12) ?
    C12 C13 C14 . . 107.30(11) ?
    C8 C13 C14 . . 132.60(13) ?
    C15 C14 C13 . . 107.01(12) ?
    C15 C14 H14 . . 126.5 ?
    C13 C14 H14 . . 126.5 ?
    C14 C15 N1 . . 109.88(12) ?
    C14 C15 C18 . . 127.42(13) ?
    N1 C15 C18 . . 122.69(12) ?
    O2 C16 H16A . . 109.5 ?
    O2 C16 H16B . . 109.5 ?
    H16A C16 H16B . . 109.5 ?
    O2 C16 H16C . . 109.5 ?
    H16A C16 H16C . . 109.5 ?
    H16B C16 H16C . . 109.5 ?
    N1 C17 H17A . . 109.5 ?
    N1 C17 H17B . . 109.5 ?
    H17A C17 H17B . . 109.5 ?
    N1 C17 H17C . . 109.5 ?
    H17A C17 H17C . . 109.5 ?
    H17B C17 H17C . . 109.5 ?
    O3 C18 O4 . . 122.79(14) ?
    O3 C18 C15 . . 126.74(14) ?
    O4 C18 C15 . . 110.46(12) ?
    O4 C19 H19A . . 109.5 ?
    O4 C19 H19B . . 109.5 ?
    H19A C19 H19B . . 109.5 ?
    O4 C19 H19C . . 109.5 ?
    H19A C19 H19C . . 109.5 ?
    H19B C19 H19C . . 109.5 ?
    C21 C20 C25 . . 121.04(15) ?
    C21 C20 H20 . . 119.5 ?
    C25 C20 H20 . . 119.5 ?
    C20 C21 C22 . . 120.38(15) ?
    C20 C21 H21 . . 119.8 ?
    C22 C21 H21 . . 119.8 ?
    C21 C22 C23 . . 119.26(16) ?
    C21 C22 H22 . . 120.4 ?
    C23 C22 H22 . . 120.4 ?
    C24 C23 C22 . . 120.38(16) ?
    C24 C23 H23 . . 119.8 ?
    C22 C23 H23 . . 119.8 ?
    C23 C24 C25 . . 120.72(15) ?
    C23 C24 H24 . . 119.6 ?
    C25 C24 H24 . . 119.6 ?
    C24 C25 C20 . . 118.19(14) ?
    C24 C25 C26 . . 122.53(13) ?
    C20 C25 C26 . . 119.24(14) ?
    O5 C26 C25 . . 109.67(12) ?
    O5 C26 H26A . . 109.7 ?
    C25 C26 H26A . . 109.7 ?
    O5 C26 H26B . . 109.7 ?
    C25 C26 H26B . . 109.7 ?
    H26A C26 H26B . . 108.2 ?
    C28 C27 O5 . . 126.64(13) ?
    C28 C27 C32 . . 118.10(13) ?
    O5 C27 C32 . . 115.26(13) ?
    C27 C28 C29 . . 120.96(14) ?
    C27 C28 H28 . . 119.5 ?
    C29 C28 H28 . . 119.5 ?
    C30 C29 C28 . . 122.72(14) ?
    C30 C29 H29 . . 118.6 ?
    C28 C29 H29 . . 118.6 ?
    C29 C30 O6 . . 125.43(14) ?
    C29 C30 C31 . . 116.82(13) ?
    O6 C30 C31 . . 117.75(13) ?
    N2 C31 C32 . . 108.04(12) ?
    N2 C31 C30 . . 130.95(13) ?
    C32 C31 C30 . . 121.00(13) ?
    C31 C32 C33 . . 107.24(12) ?
    C31 C32 C27 . . 120.38(13) ?
    C33 C32 C27 . . 132.35(13) ?
    C34 C33 C32 . . 107.24(13) ?
    C34 C33 H33 . . 126.4 ?
    C32 C33 H33 . . 126.4 ?
    C33 C34 N2 . . 109.64(12) ?
    C33 C34 C37 . . 127.48(14) ?
    N2 C34 C37 . . 122.87(13) ?
    O6 C35 H35A . . 109.5 ?
    O6 C35 H35B . . 109.5 ?
    H35A C35 H35B . . 109.5 ?
    O6 C35 H35C . . 109.5 ?
    H35A C35 H35C . . 109.5 ?
    H35B C35 H35C . . 109.5 ?
    N2 C36 H36A . . 109.5 ?
    N2 C36 H36B . . 109.5 ?
    H36A C36 H36B . . 109.5 ?
    N2 C36 H36C . . 109.5 ?
    H36A C36 H36C . . 109.5 ?
    H36B C36 H36C . . 109.5 ?
    O7 C37 O8 . . 122.61(14) ?
    O7 C37 C34 . . 126.56(15) ?
    O8 C37 C34 . . 110.83(13) ?
    O8 C38 H38A . . 109.5 ?
    O8 C38 H38B . . 109.5 ?
    H38A C38 H38B . . 109.5 ?
    O8 C38 H38C . . 109.5 ?
    H38A C38 H38C . . 109.5 ?
    H38B C38 H38C . . 109.5 ?
    C12 N1 C15 . . 107.88(11) ?
    C12 N1 C17 . . 125.66(12) ?
    C15 N1 C17 . . 126.24(11) ?
    C31 N2 C34 . . 107.83(11) ?
    C31 N2 C36 . . 125.27(13) ?
    C34 N2 C36 . . 126.61(13) ?
    C8 O1 C7 . . 116.60(11) ?
    C11 O2 C16 . . 116.44(11) ?
    C18 O4 C19 . . 116.04(13) ?
    C27 O5 C26 . . 116.35(12) ?
    C30 O6 C35 . . 117.35(13) ?
    C37 O8 C38 . . 117.08(13) ?
loop_
    _geom_torsion_atom_site_label_1
    _geom_torsion_atom_site_label_2
    _geom_torsion_atom_site_label_3
    _geom_torsion_atom_site_label_4
    _geom_torsion_site_symmetry_1
    _geom_torsion_site_symmetry_2
    _geom_torsion_site_symmetry_3
    _geom_torsion_site_symmetry_4
    _geom_torsion
    _geom_torsion_publ_flag
    C6 C1 C2 C3 . . . . 0.7(3) ?
    C1 C2 C3 C4 . . . . -0.1(3) ?
    C2 C3 C4 C5 . . . . -0.5(3) ?
    C3 C4 C5 C6 . . . . 0.5(3) ?
    C2 C1 C6 C5 . . . . -0.6(2) ?
    C2 C1 C6 C7 . . . . 177.57(14) ?
    C4 C5 C6 C1 . . . . 0.0(2) ?
    C4 C5 C6 C7 . . . . -178.14(14) ?
    C1 C6 C7 O1 . . . . 142.32(14) ?
    C5 C6 C7 O1 . . . . -39.53(19) ?
    O1 C8 C9 C10 . . . . -178.78(14) ?
    C13 C8 C9 C10 . . . . 1.1(2) ?
    C8 C9 C10 C11 . . . . -1.4(2) ?
    C9 C10 C11 O2 . . . . -179.80(14) ?
    C9 C10 C11 C12 . . . . -0.6(2) ?
    C10 C11 C12 N1 . . . . -178.50(14) ?
    O2 C11 C12 N1 . . . . 0.8(2) ?
    C10 C11 C12 C13 . . . . 2.9(2) ?
    O2 C11 C12 C13 . . . . -177.83(12) ?
    N1 C12 C13 C8 . . . . 177.81(13) ?
    C11 C12 C13 C8 . . . . -3.3(2) ?
    N1 C12 C13 C14 . . . . -0.37(15) ?
    C11 C12 C13 C14 . . . . 178.54(13) ?
    C9 C8 C13 C12 . . . . 1.2(2) ?
    O1 C8 C13 C12 . . . . -178.89(12) ?
    C9 C8 C13 C14 . . . . 178.88(15) ?
    O1 C8 C13 C14 . . . . -1.3(2) ?
    C12 C13 C14 C15 . . . . 0.64(16) ?
    C8 C13 C14 C15 . . . . -177.22(16) ?
    C13 C14 C15 N1 . . . . -0.69(17) ?
    C13 C14 C15 C18 . . . . 178.00(15) ?
    C14 C15 C18 O3 . . . . -177.52(17) ?
    N1 C15 C18 O3 . . . . 1.0(3) ?
    C14 C15 C18 O4 . . . . 2.1(2) ?
    N1 C15 C18 O4 . . . . -179.32(13) ?
    C25 C20 C21 C22 . . . . -1.1(2) ?
    C20 C21 C22 C23 . . . . 0.0(3) ?
    C21 C22 C23 C24 . . . . 1.0(3) ?
    C22 C23 C24 C25 . . . . -0.9(3) ?
    C23 C24 C25 C20 . . . . -0.2(2) ?
    C23 C24 C25 C26 . . . . 177.36(15) ?
    C21 C20 C25 C24 . . . . 1.2(2) ?
    C21 C20 C25 C26 . . . . -176.43(14) ?
    C24 C25 C26 O5 . . . . 34.3(2) ?
    C20 C25 C26 O5 . . . . -148.11(14) ?
    O5 C27 C28 C29 . . . . -179.94(14) ?
    C32 C27 C28 C29 . . . . 0.4(2) ?
    C27 C28 C29 C30 . . . . -0.5(3) ?
    C28 C29 C30 O6 . . . . -179.67(15) ?
    C28 C29 C30 C31 . . . . -0.3(2) ?
    C29 C30 C31 N2 . . . . -177.77(15) ?
    O6 C30 C31 N2 . . . . 1.7(2) ?
    C29 C30 C31 C32 . . . . 1.1(2) ?
    O6 C30 C31 C32 . . . . -179.44(13) ?
    N2 C31 C32 C33 . . . . -0.50(16) ?
    C30 C31 C32 C33 . . . . -179.63(14) ?
    N2 C31 C32 C27 . . . . 177.89(13) ?
    C30 C31 C32 C27 . . . . -1.2(2) ?
    C28 C27 C32 C31 . . . . 0.4(2) ?
    O5 C27 C32 C31 . . . . -179.26(13) ?
    C28 C27 C32 C33 . . . . 178.38(16) ?
    O5 C27 C32 C33 . . . . -1.3(2) ?
    C31 C32 C33 C34 . . . . 0.52(17) ?
    C27 C32 C33 C34 . . . . -177.60(16) ?
    C32 C33 C34 N2 . . . . -0.35(18) ?
    C32 C33 C34 C37 . . . . -179.86(15) ?
    C33 C34 C37 O7 . . . . 177.51(18) ?
    N2 C34 C37 O7 . . . . -1.9(3) ?
    C33 C34 C37 O8 . . . . -2.2(2) ?
    N2 C34 C37 O8 . . . . 178.31(14) ?
    C13 C12 N1 C15 . . . . -0.05(15) ?
    C11 C12 N1 C15 . . . . -178.80(14) ?
    C13 C12 N1 C17 . . . . -174.95(13) ?
    C11 C12 N1 C17 . . . . 6.3(2) ?
    C14 C15 N1 C12 . . . . 0.47(16) ?
    C18 C15 N1 C12 . . . . -178.30(14) ?
    C14 C15 N1 C17 . . . . 175.33(14) ?
    C18 C15 N1 C17 . . . . -3.4(2) ?
    C32 C31 N2 C34 . . . . 0.29(16) ?
    C30 C31 N2 C34 . . . . 179.30(15) ?
    C32 C31 N2 C36 . . . . -173.88(14) ?
    C30 C31 N2 C36 . . . . 5.1(3) ?
    C33 C34 N2 C31 . . . . 0.04(17) ?
    C37 C34 N2 C31 . . . . 179.58(14) ?
    C33 C34 N2 C36 . . . . 174.12(15) ?
    C37 C34 N2 C36 . . . . -6.3(2) ?
    C9 C8 O1 C7 . . . . -11.2(2) ?
    C13 C8 O1 C7 . . . . 168.92(13) ?
    C6 C7 O1 C8 . . . . -178.88(12) ?
    C10 C11 O2 C16 . . . . -11.5(2) ?
    C12 C11 O2 C16 . . . . 169.30(13) ?
    O3 C18 O4 C19 . . . . 2.4(3) ?
    C15 C18 O4 C19 . . . . -177.29(18) ?
    C28 C27 O5 C26 . . . . -7.6(2) ?
    C32 C27 O5 C26 . . . . 172.04(13) ?
    C25 C26 O5 C27 . . . . -175.97(12) ?
    C29 C30 O6 C35 . . . . -2.4(2) ?
    C31 C30 O6 C35 . . . . 178.20(15) ?
    O7 C37 O8 C38 . . . . -0.8(3) ?
    C34 C37 O8 C38 . . . . 178.94(17) ?
loop_
    _geom_hbond_atom_site_label_D
    _geom_hbond_atom_site_label_H
    _geom_hbond_atom_site_label_A
    _geom_hbond_site_symmetry_A
    _geom_hbond_distance_DH
    _geom_hbond_distance_HA
    _geom_hbond_distance_DA
    _geom_hbond_angle_DHA
    _geom_hbond_publ_flag
    C5 H5 Cg1 1_555 0.9300 2.876 3.6778(7) 145.1 yes
    C16 H16A Cg2 2_666 0.9600 2.873 3.7812(9) 158.2 yes
    C17 H17C Cg3 1_455 0.9600 2.904 3.8450(10)
                                             166.8 yes
    C26 H26A Cg4 1_655 0.9600 2.944 3.7442(8) 140.6 yes
_iucr_refine_instructions_details
;
TITL                                YY_WANGPENG_WP IN P-1
CELL  0.71069  7.62160 12.87120 16.92830 93.83050 100.15760 93.45620
ZERR 4  0.00210  0.00360  0.00470  0.00310  0.00310  0.00310
LATT 1
SFAC C H N O
UNIT 76 76 4 16
MERG 2
OMIT 0 1 0
L.S. 15
ACTA 55
BOND $H
FMAP 2
PLAN 1
MPLA 6 C1 C2 C3 C4 C5 C6
MPLA 9 C8 C9 C10 C11 C12 C13 C14 C15 N1
MPLA 9 C27 C28 C29 C30 C31 C32 C33 C34 N2
MPLA 6 C20 C21 C22 C23 C24 C25
CONF
SIZE 0.38 0.36 0.25
WGHT    0.066700    0.207300
EXTI    0.003475
FVAR       0.10727
C1    1    0.320094    0.718779    0.713535    11.00000    0.06098    0.05767 =
         0.04292    0.00901    0.00911    0.01086
AFIX  43
H1    2    0.247404    0.662596    0.724019    11.00000   -1.20000
AFIX   0
C2    1    0.371560    0.800758    0.771380    11.00000    0.09113    0.06985 =
         0.04129    0.00298    0.01377    0.02087
AFIX  43
H2    2    0.334434    0.799184    0.820782    11.00000   -1.20000
AFIX   0
C3    1    0.476987    0.884391    0.756415    11.00000    0.09822    0.05297 =
         0.05104   -0.00689   -0.00245    0.01615
AFIX  43
H3    2    0.511357    0.939587    0.795509    11.00000   -1.20000
AFIX   0
C4    1    0.532115    0.886542    0.683130    11.00000    0.08222    0.04961 =
         0.05883    0.00872   -0.00049    0.00312
AFIX  43
H4    2    0.602955    0.943565    0.672666    11.00000   -1.20000
AFIX   0
C5    1    0.482600    0.804604    0.625524    11.00000    0.06704    0.05353 =
         0.04301    0.00982    0.00745    0.00840
AFIX  43
H5    2    0.521050    0.806260    0.576418    11.00000   -1.20000
AFIX   0
C6    1    0.375658    0.719435    0.640112    11.00000    0.04878    0.04781 =
         0.03534    0.00943   -0.00114    0.01449
C7    1    0.324649    0.627973    0.579295    11.00000    0.06042    0.05115 =
         0.03465    0.00928   -0.00080    0.01216
AFIX  23
H7A   2    0.421545    0.582028    0.582459    11.00000   -1.20000
H7B   2    0.219845    0.588830    0.590121    11.00000   -1.20000
AFIX   0
C8    1    0.235324    0.590661    0.437891    11.00000    0.05064    0.04501 =
         0.03334    0.00496   -0.00001    0.00808
C9    1    0.242552    0.485380    0.440873    11.00000    0.06630    0.04720 =
         0.03812    0.01172   -0.00101    0.01134
AFIX  43
H9    2    0.284313    0.458219    0.489661    11.00000   -1.20000
AFIX   0
C10   1    0.187677    0.417222    0.371126    11.00000    0.06666    0.03710 =
         0.04702    0.00982    0.00416    0.00844
AFIX  43
H10   2    0.196795    0.345931    0.374913    11.00000   -1.20000
AFIX   0
C11   1    0.121254    0.452211    0.297797    11.00000    0.04802    0.03649 =
         0.04064    0.00333    0.00386    0.00240
C12   1    0.107944    0.560924    0.294610    11.00000    0.04111    0.03889 =
         0.03475    0.00647    0.00269    0.00502
C13   1    0.168548    0.630036    0.363402    11.00000    0.04469    0.03886 =
         0.03395    0.00538    0.00208    0.00484
C14   1    0.141278    0.732298    0.340459    11.00000    0.05525    0.03734 =
         0.03518    0.00324    0.00063    0.00568
AFIX  43
H14   2    0.169817    0.793939    0.373391    11.00000   -1.20000
AFIX   0
C15   1    0.064999    0.723381    0.260679    11.00000    0.05164    0.03815 =
         0.03650    0.00481    0.00169    0.00501
C16   1    0.109872    0.283315    0.230691    11.00000    0.08119    0.04001 =
         0.05780    0.00019    0.00733    0.01068
AFIX 137
H16A  2    0.237155    0.281205    0.244964    11.00000   -1.50000
H16B  2    0.068744    0.246909    0.178726    11.00000   -1.50000
H16C  2    0.053621    0.250518    0.270018    11.00000   -1.50000
AFIX   0
C17   1   -0.042762    0.577731    0.151549    11.00000    0.06975    0.04724 =
         0.03578    0.00022   -0.00607    0.00450
AFIX 137
H17A  2   -0.008880    0.508117    0.141484    11.00000   -1.50000
H17B  2   -0.007045    0.621215    0.112392    11.00000   -1.50000
H17C  2   -0.170043    0.576438    0.147813    11.00000   -1.50000
AFIX   0
C18   1    0.006698    0.807798    0.210266    11.00000    0.06435    0.04236 =
         0.03872    0.00735   -0.00043    0.00604
C19   1   -0.014407    0.989508    0.210794    11.00000    0.15780    0.04539 =
         0.07247    0.01746   -0.01358    0.02470
AFIX 137
H19A  2    0.038500    0.992911    0.163511    11.00000   -1.50000
H19B  2    0.021896    1.051899    0.245630    11.00000   -1.50000
H19C  2   -0.142243    0.983277    0.195493    11.00000   -1.50000
AFIX   0
C20   1    0.890711    0.783479    0.499544    11.00000    0.05362    0.05571 =
         0.04106    0.01246    0.00231    0.00993
AFIX  43
H20   2    0.949378    0.722152    0.501234    11.00000   -1.20000
AFIX   0
C21   1    0.945832    0.862942    0.558651    11.00000    0.06072    0.06687 =
         0.04083    0.01142   -0.00110    0.00362
AFIX  43
H21   2    1.039775    0.854466    0.600381    11.00000   -1.20000
AFIX   0
C22   1    0.862953    0.954910    0.556479    11.00000    0.07210    0.05871 =
         0.04941    0.00299    0.00926   -0.00086
AFIX  43
H22   2    0.900312    1.008700    0.596499    11.00000   -1.20000
AFIX   0
C23   1    0.723645    0.966539    0.494233    11.00000    0.06981    0.05439 =
         0.06452    0.00970    0.01174    0.01405
AFIX  43
H23   2    0.668059    1.028911    0.491855    11.00000   -1.20000
AFIX   0
C24   1    0.666417    0.886173    0.435538    11.00000    0.05363    0.06173 =
         0.05351    0.01391   -0.00065    0.01417
AFIX  43
H24   2    0.571367    0.894525    0.394291    11.00000   -1.20000
AFIX   0
C25   1    0.748887    0.793268    0.437359    11.00000    0.04852    0.05467 =
         0.03665    0.01250    0.00597    0.00583
C26   1    0.686489    0.702577    0.377043    11.00000    0.05709    0.05594 =
         0.04043    0.01456   -0.00186    0.00660
AFIX  23
H26A  2    0.784840    0.659355    0.372723    11.00000   -1.20000
H26B  2    0.592754    0.660365    0.394427    11.00000   -1.20000
AFIX   0
C27   1    0.547929    0.665083    0.240583    11.00000    0.05135    0.04897 =
         0.03733    0.00698    0.00084    0.00400
C28   1    0.549845    0.559556    0.243613    11.00000    0.06115    0.05117 =
         0.04387    0.01477   -0.00052    0.00757
AFIX  43
H28   2    0.604780    0.532323    0.290464    11.00000   -1.20000
AFIX   0
C29   1    0.470070    0.491396    0.177014    11.00000    0.06336    0.04208 =
         0.05263    0.01084    0.00502    0.00661
AFIX  43
H29   2    0.474688    0.419875    0.181071    11.00000   -1.20000
AFIX   0
C30   1    0.385831    0.525853    0.106404    11.00000    0.05391    0.04163 =
         0.04553    0.00404    0.00299    0.00289
C31   1    0.381110    0.635027    0.102906    11.00000    0.04660    0.04411 =
         0.03807    0.00766    0.00392    0.00399
C32   1    0.462301    0.703937    0.168616    11.00000    0.04808    0.04366 =
         0.03865    0.00721    0.00319    0.00393
C33   1    0.433421    0.806068    0.146582    11.00000    0.05965    0.04195 =
         0.03965    0.00509   -0.00113    0.00342
AFIX  43
H33   2    0.473050    0.867745    0.178178    11.00000   -1.20000
AFIX   0
C34   1    0.336149    0.797545    0.069992    11.00000    0.05627    0.04292 =
         0.03865    0.00577    0.00129    0.00603
C35   1    0.314531    0.354525    0.042594    11.00000    0.08044    0.04812 =
         0.06751    0.00023    0.00300    0.00626
AFIX 137
H35A  2    0.437564    0.338802    0.053869    11.00000   -1.50000
H35B  2    0.257885    0.319657   -0.008211    11.00000   -1.50000
H35C  2    0.254864    0.331097    0.084310    11.00000   -1.50000
AFIX   0
C36   1    0.191031    0.651261   -0.032989    11.00000    0.08391    0.05672 =
         0.04703    0.00477   -0.01606   -0.00443
AFIX 137
H36A  2    0.248294    0.595784   -0.056636    11.00000   -1.50000
H36B  2    0.173501    0.705448   -0.069296    11.00000   -1.50000
H36C  2    0.077422    0.624740   -0.022743    11.00000   -1.50000
AFIX   0
C37   1    0.273698    0.882620    0.021117    11.00000    0.06686    0.04692 =
         0.03949    0.00622    0.00083    0.00931
C38   1    0.268570    1.066337    0.021137    11.00000    0.11026    0.04701 =
         0.07985    0.02009   -0.00616    0.01489
AFIX 137
H38A  2    0.307221    1.063151   -0.029906    11.00000   -1.50000
H38B  2    0.324142    1.127784    0.053266    11.00000   -1.50000
H38C  2    0.141054    1.068893    0.012752    11.00000   -1.50000
AFIX   0
N1    3    0.044664    0.619298    0.231819    11.00000    0.04910    0.03770 =
         0.03325    0.00402    0.00010    0.00373
N2    3    0.303317    0.693532    0.042564    11.00000    0.05556    0.04315 =
         0.03630    0.00478   -0.00151    0.00411
O1    4    0.287629    0.664821    0.501063    11.00000    0.07872    0.04568 =
         0.03188    0.00527   -0.00604    0.00861
O2    4    0.065652    0.388762    0.228271    11.00000    0.07125    0.03624 =
         0.04359    0.00075   -0.00031    0.00492
O3    4   -0.065185    0.798593    0.140855    11.00000    0.11192    0.05296 =
         0.04558    0.01042   -0.02061    0.00960
O4    4    0.043582    0.900084    0.252452    11.00000    0.12327    0.03812 =
         0.04888    0.00744   -0.01245    0.01682
O5    4    0.620467    0.739329    0.300834    11.00000    0.07519    0.05176 =
         0.03739    0.00959   -0.00928    0.00250
O6    4    0.304670    0.463130    0.039389    11.00000    0.09163    0.04586 =
         0.05359    0.00120   -0.00788    0.00384
O7    4    0.193315    0.873801   -0.046831    11.00000    0.13120    0.05997 =
         0.04671    0.00846   -0.02215    0.01808
O8    4    0.318705    0.974759    0.062246    11.00000    0.10541    0.04347 =
         0.05395    0.00842   -0.01381    0.01094
HKLF      4
REM                                 YY_WANGPENG_WP IN P-1
REM R1 =  0.0441 for   5284 Fo > 4sig(Fo)  and  0.0653 for all   7421 data
REM    440 parameters refined using      0 restraints
END
WGHT      0.0668      0.2066
REM Highest difference peak  0.237,  deepest hole -0.169,  1-sigma level  0.034
Q1    1   0.1362  0.5790 -0.0277  11.00000  0.05    0.24
;
data_global
_journal_date_recd_electronic     2012-03-12
_journal_date_accepted     2012-07-09
_journal_name_full     'Acta Crystallographica, Section E'
_journal_year     2012
_journal_volume     68
_journal_issue      8
_journal_page_first     o2480
_journal_page_last     o2480
_journal_paper_category     QO
_journal_paper_doi     10.1107/S1600536812031236
_journal_coeditor_code     LX2234
_publ_contact_author_name     'Dr. Guisen Zhao'
_publ_contact_author_address
;
School of Pharmaceutical Sciences, Shandong University, Jinan 250012
People's Republic of China
;
_publ_contact_author_email     'guisenzhao@sdu.edu.cn'
_publ_contact_author_fax     '+86-531-88382009'
_publ_contact_author_phone     '+86-531-88382009'
_publ_section_title
;
Methyl 4-benzyloxy-7-methoxy-1-methyl-1<i>H</i>-indole-2-carboxylate
;
loop_
    _publ_author_name
    _publ_author_address
    "Wang, Peng"
;
School of Pharmaceutical Sciences, Shandong University, Jinan 250012,
People's Republic of China
;
    "Xing, Hualu"
;
School of Pharmaceutical Sciences, Shandong University, Jinan 250012,
People's Republic of China
;
    "Liu, Yang"
;
School of Pharmaceutical Sciences, Shandong University, Jinan 250012,
People's Republic of China
;
    "Xie, Wencheng"
;
School of Pharmaceutical Sciences, Shandong University, Jinan 250012,
People's Republic of China
;
    "Zhao, Guisen"
;
School of Pharmaceutical Sciences, Shandong University, Jinan 250012,
People's Republic of China
;
_exptl_special_details
;
Spectroscopic analysis:
^1^H NMR (600 MHz, DMSO-d~6~): <i>\d</i> = 3.82 (s, 3H), 3.85 (s,
3H), 4.26 (s, 3H), 5.16 (s, 2H), 6.51 (d, <i>J</i> = 7.8 Hz, 1H), 6.69 (d,
<i>J</i> = 9.0 Hz, 1H), 7.21 (s, 1H), 7.33 (t, <i>J</i> = 7.8 Hz, 1H), 7.40
(t, <i>J</i> = 7.8 Hz, 2H), 7.49 (d, <i>J</i> = 7.2 Hz, 2H). ^13^C NMR (600
MHz, DMSO-d~6~): <i>\d</i> = 34.38, 51.75, 56.15, 69.33, 100.70, 106.16,
107.62, 119.04, 126.81, 127.41, 127.80, 128.53, 130.15, 137.49, 142.30,
146.68, 161.56. MS (ESI): m/<i>z</i> = 326.3 [<i>M</i> + H] ^+^.
;
