# Supplementary material for: Methyl 4-benz­yloxy-7-meth­oxy-1-methyl-1H-indole-2-carboxyl­ate
Source: Acta Crystallogr Sect E Struct Rep Online. 2012 Jul 18;68(Pt 8):o2480. doi: 10.1107/S1600536812031236 (PMC3414935; doi:10.1107/S1600536812031236)
Supplement: Supplementary file 2 [file e-68-o2480-Isup2.hkl]

# 
# h,k,l, Fc-squared, Fo-squared, sigma(Fo-squared) and status flag 
# 
data_I
_shelx_title '                                YY_WANGPENG_WP IN P-1' 
_shelx_refln_list_code          4 
_shelx_F_calc_maximum      318.63 
_exptl_crystal_F_000       688.00 
_reflns_d_resolution_high  0.7654 
 
loop_ 
 _symmetry_equiv_pos_as_xyz 
 'x, y, z' 
 '-x, -y, -z' 
 
_cell_length_a     7.6216 
_cell_length_b    12.8712 
_cell_length_c    16.9283 
_cell_angle_alpha  93.830 
_cell_angle_beta  100.158 
_cell_angle_gamma  93.456 
 
_shelx_F_squared_multiplier     1.000 
 
loop_ 
 _refln_index_h 
 _refln_index_k 
 _refln_index_l 
 _refln_F_squared_calc 
 _refln_F_squared_meas 
 _refln_F_squared_sigma 
 _refln_observed_status 
   1   0   0        9.51        9.79      0.43 o 
   2   0   0       20.03       15.00      0.94 o 
   3   0   0     1826.39     1642.17     17.56 o 
   4   0   0       27.29       18.52      0.87 o 
   5   0   0      535.74      554.55      6.94 o 
   6   0   0        9.20        7.55      1.00 o 
   7   0   0        0.07       -0.87      1.23 o 
   8   0   0        3.68        3.30      1.45 o 
   9   0   0        0.16        1.04      3.48 o 
  -9   1   0        1.15        0.87      1.84 o 
  -8   1   0        0.58       -0.43      1.23 o 
  -7   1   0       12.70       11.75      1.84 o 
  -6   1   0        6.09        5.82      1.00 o 
  -5   1   0       30.81       30.87      1.51 o 
  -4   1   0      272.89      257.96      3.76 o 
  -3   1   0      516.45      486.33      8.29 o 
  -2   1   0     2085.17     2006.79     20.88 o 
  -1   1   0      780.51      817.81      8.50 o 
   1   1   0     1886.95     1858.70     21.54 o 
   2   1   0      231.88      247.12      5.15 o 
   3   1   0        6.30        3.42      0.43 o 
   4   1   0        4.56       11.51      0.88 o 
   5   1   0       96.84       82.93      1.92 o 
   6   1   0       31.44       29.72      1.63 o 
   7   1   0       52.46       57.24      2.30 o 
   8   1   0       10.58       10.43      3.48 o 
   9   1   0        0.03        2.17      1.84 o 
  -9   2   0        1.12        1.30      1.84 o 
  -8   2   0        9.99        9.52      2.17 o 
  -7   2   0        1.57        0.43      1.23 o 
  -6   2   0        0.01        0.87      1.23 o 
  -5   2   0       22.92       22.76      1.02 o 
  -4   2   0      738.08      666.86      7.81 o 
  -3   2   0      465.63      507.54      5.86 o 
  -2   2   0       99.49      103.61      1.59 o 
  -1   2   0     1951.82     2016.47     24.12 o 
   0   2   0     1205.61     1152.02     31.06 o 
   1   2   0       57.16       62.41      1.02 o 
   2   2   0      220.49      232.09      2.91 o 
   3   2   0        5.43       12.63      0.55 o 
   4   2   0       21.26       13.48      0.87 o 
   5   2   0       41.45       38.07      1.30 o 
   6   2   0       32.50       32.62      1.79 o 
   7   2   0       23.87       24.76      1.63 o 
   8   2   0        0.48        0.87      2.17 o 
   9   2   0        1.14        1.39      1.74 o 
  -9   3   0        5.15        5.34      2.17 o 
  -8   3   0       46.94       42.37      5.21 o 
  -7   3   0      189.26      176.45      5.53 o 
  -6   3   0        5.27        3.48      1.23 o 
  -5   3   0       37.25       31.62      1.23 o 
  -4   3   0       48.67       41.45      1.63 o 
  -3   3   0      957.38      968.35     13.59 o 
  -2   3   0     4132.48     4166.14     54.26 o 
  -1   3   0      577.43      556.98      5.52 o 
   0   3   0      448.96      436.75      8.17 o 
   1   3   0        2.93        3.80      0.50 o 
   2   3   0      541.67      472.74      5.54 o 
   3   3   0      133.65      127.67      2.42 o 
   4   3   0       57.17       55.81      2.06 o 
   5   3   0       23.22       22.95      1.14 o 
   6   3   0      153.98      155.75      3.66 o 
   7   3   0       40.35       40.26      2.14 o 
   8   3   0       25.00       23.43      3.04 o 
   9   3   0        6.44        6.95      3.48 o 
  -9   4   0        4.41        5.21      1.84 o 
  -8   4   0       27.97       23.04      2.46 o 
  -7   4   0        0.79        1.04      3.48 o 
  -6   4   0       13.08       16.56      1.84 o 
  -5   4   0      188.73      201.28      3.95 o 
  -4   4   0     1269.48     1261.59     12.53 o 
  -3   4   0      110.13      122.65      2.03 o 
  -2   4   0      644.62      598.33      6.73 o 
  -1   4   0     1167.95     1117.31     11.98 o 
   0   4   0      162.62      134.29      2.30 o 
   1   4   0        1.91        2.69      0.50 o 
   2   4   0      305.31      286.83      3.63 o 
   3   4   0       47.65       54.64      1.38 o 
   4   4   0       10.84        9.01      0.87 o 
   5   4   0        0.02        0.72      0.55 o 
   6   4   0        6.76        7.02      1.00 o 
   7   4   0       40.36       44.88      5.05 o 
   8   4   0       52.53       55.86      4.35 o 
   9   4   0        2.58        0.87      2.61 o 
  -9   5   0        1.81        0.00      1.84 o 
  -8   5   0       26.45       29.20      2.71 o 
  -7   5   0        6.43        7.46      1.84 o 
  -6   5   0       30.99       34.14      4.78 o 
  -5   5   0      169.91      169.38      3.66 o 
  -4   5   0       50.50       56.14      1.59 o 
  -3   5   0       61.75       75.94      1.59 o 
  -2   5   0      589.01      580.66      6.73 o 
  -1   5   0     9041.07     9524.13    112.37 o 
   0   5   0        2.06        4.43      0.43 o 
   1   5   0        6.31        8.57      1.26 o 
   2   5   0       80.92       76.13      1.31 o 
   3   5   0      178.44      208.97      3.08 o 
   4   5   0        7.45       10.43      0.87 o 
   5   5   0       79.90       88.87      1.92 o 
   6   5   0        0.00        0.43      1.30 o 
   7   5   0        3.85        3.04      2.17 o 
   8   5   0        4.77        2.09      1.74 o 
   9   5   0        0.01       -2.61      2.61 o 
  -9   6   0        0.07       -1.74      1.84 o 
  -8   6   0        0.03       -0.52      1.45 o 
  -7   6   0       16.94       17.06      2.09 o 
  -6   6   0        2.25        0.58      1.00 o 
  -5   6   0       57.41       51.09      2.01 o 
  -4   6   0      218.70      233.15      4.52 o 
  -3   6   0       55.77       51.31      1.76 o 
  -2   6   0      451.44      450.79      5.51 o 
  -1   6   0      952.39     1001.73     16.84 o 
   0   6   0        3.56        4.43      0.43 o 
   1   6   0      567.65      631.23      8.54 o 
   2   6   0     1326.20     1432.60     18.26 o 
   3   6   0       90.04       82.34      1.65 o 
   4   6   0       52.63       50.33      1.79 o 
   5   6   0       62.03       56.92      2.76 o 
   6   6   0       39.40       37.39      2.46 o 
   7   6   0       86.77       92.99      5.21 o 
   8   6   0        4.22        7.46      1.84 o 
  -9   7   0       10.53       12.17      3.48 o 
  -8   7   0        0.09        0.87      2.17 o 
  -7   7   0        1.95        0.52      1.74 o 
  -6   7   0       11.46       13.49      1.51 o 
  -5   7   0       15.29       13.13      1.62 o 
  -4   7   0       63.70       70.03      2.14 o 
  -3   7   0      154.28      143.53      2.48 o 
  -2   7   0      755.14      881.44      9.98 o 
  -1   7   0      496.92      539.65      6.50 o 
   0   7   0        0.55        0.90      0.50 o 
   1   7   0        1.08        0.00      0.50 o 
   2   7   0      281.64      254.74      5.95 o 
   3   7   0       34.38       35.30      2.74 o 
   4   7   0        7.24        4.16      1.07 o 
   5   7   0       74.15       71.62      2.30 o 
   6   7   0        6.59        8.39      1.84 o 
   7   7   0        0.12        0.43      1.84 o 
   8   7   0        8.32        7.20      2.09 o 
  -8   8   0       11.72       11.63      2.09 o 
  -7   8   0       29.39       29.38      2.71 o 
  -6   8   0       92.95       96.26      3.15 o 
  -5   8   0       17.81       17.58      1.51 o 
  -4   8   0        5.71        5.92      1.00 o 
  -3   8   0       66.53       57.39      2.01 o 
  -2   8   0      121.79      130.08      2.36 o 
  -1   8   0        0.21       -0.22      0.43 o 
   0   8   0       22.33       18.60      1.00 o 
   1   8   0      152.46      155.36      3.15 o 
   2   8   0       14.46        8.44      1.17 o 
   3   8   0        0.25        0.00      0.71 o 
   4   8   0        0.81        2.61      0.71 o 
   5   8   0       81.70       86.08      3.69 o 
   6   8   0       20.78       20.03      2.46 o 
   7   8   0       18.60       18.69      2.46 o 
   8   8   0       10.99       10.33      3.04 o 
  -8   9   0        6.76       12.73      3.91 o 
  -7   9   0       10.77       12.77      2.09 o 
  -6   9   0       23.32       24.71      2.01 o 
  -5   9   0        1.06       -0.29      1.00 o 
  -4   9   0       83.26       85.71      2.65 o 
  -3   9   0        2.55        1.96      0.77 o 
  -2   9   0      225.70      200.52      3.51 o 
  -1   9   0       43.68       42.32      1.63 o 
   0   9   0       58.06       62.14      2.01 o 
   1   9   0       32.66       39.85      1.63 o 
   2   9   0      100.63       85.08      2.64 o 
   3   9   0       17.76       17.75      3.37 o 
   4   9   0        4.68        3.48      1.00 o 
   5   9   0       62.26       56.46      4.78 o 
   6   9   0       24.81       26.67      2.71 o 
   7   9   0        4.66        5.09      2.09 o 
  -8  10   0        0.36        1.30      1.84 o 
  -7  10   0        0.16       -0.35      1.45 o 
  -6  10   0       47.22       45.06      2.51 o 
  -5  10   0        7.05        7.17      1.26 o 
  -4  10   0       73.15       61.21      2.30 o 
  -3  10   0      592.06      539.34     33.91 o 
  -2  10   0      274.58      287.44      5.34 o 
  -1  10   0        0.02       -0.74      0.74 o 
   0  10   0      390.94      372.33      6.34 o 
   1  10   0       10.89       10.89      1.26 o 
   2  10   0       97.20      102.95      3.01 o 
   3  10   0       72.27       70.51      2.51 o 
   4  10   0      198.94      204.90      4.67 o 
   5  10   0        0.50        2.26      1.74 o 
   6  10   0       13.23       12.23      2.46 o 
   7  10   0       26.98       29.99      3.07 o 
  -7  11   0       28.95       29.12      3.07 o 
  -6  11   0        0.04        0.29      1.09 o 
  -5  11   0        1.57        0.87      1.23 o 
  -4  11   0       46.61       44.47      2.71 o 
  -3  11   0        8.27       13.81      3.91 o 
  -2  11   0      657.16      613.67     11.98 o 
  -1  11   0       14.15       16.27      1.31 o 
   0  11   0      196.96      167.58      4.01 o 
   1  11   0       53.27       43.54      2.14 o 
   2  11   0       38.65       37.25      2.01 o 
   3  11   0      112.93      112.86      3.51 o 
   4  11   0      133.21      121.28      3.66 o 
   5  11   0        0.64        0.43      1.84 o 
   6  11   0       14.26       13.96      2.46 o 
  -7  12   0        0.41        0.43      4.78 o 
  -6  12   0        6.52       10.16      1.84 o 
  -5  12   0       56.41       47.66      3.34 o 
  -4  12   0       11.15        9.31      1.84 o 
  -3  12   0       77.04       59.79      3.91 o 
  -2  12   0       13.56        6.72      1.45 o 
  -1  12   0       67.40       63.03      2.51 o 
   0  12   0      542.41      531.42      8.69 o 
   1  12   0       66.44       70.40      2.51 o 
   2  12   0       20.78       19.46      1.79 o 
   3  12   0        2.85        1.74      1.26 o 
   4  12   0       44.12       38.35      2.51 o 
   5  12   0       29.31       32.64      3.07 o 
   6  12   0        1.05       -1.74      1.84 o 
  -6  13   0        1.29        1.74      1.84 o 
  -5  13   0       11.12       11.56      1.84 o 
  -4  13   0       44.22       39.98      3.07 o 
  -3  13   0       38.86       31.38      4.78 o 
  -2  13   0       21.34       24.10      2.46 o 
  -1  13   0       36.42       31.35      3.91 o 
   0  13   0      312.92      329.86      6.34 o 
   1  13   0       17.31       14.47      2.18 o 
   2  13   0        6.64        6.46      1.51 o 
   3  13   0        1.32        2.06      1.11 o 
   4  13   0        2.36        5.50      1.51 o 
   5  13   0        0.10        2.17      1.84 o 
  -5  14   0        0.18        0.00      1.84 o 
  -4  14   0       19.16       16.69      2.46 o 
  -3  14   0       11.69       10.50      1.84 o 
  -2  14   0        4.11        3.65      1.45 o 
  -1  14   0        1.77        2.87      3.48 o 
   0  14   0        8.05        3.48      1.26 o 
   1  14   0        4.29        3.26      1.11 o 
   2  14   0        0.00       -0.29      1.00 o 
   3  14   0        1.19        1.37      1.26 o 
   4  14   0        0.27       -0.25      1.26 o 
  -4  15   0        0.02       -1.22      1.74 o 
  -3  15   0        1.13        2.61      1.84 o 
  -2  15   0       12.00       11.75      2.46 o 
  -1  15   0        2.29       -0.43      1.23 o 
   0  15   0       15.55       11.30      2.17 o 
   1  15   0        0.34        0.19      1.14 o 
   2  15   0        7.69        6.46      1.51 o 
   3  15   0        8.03       12.21      2.01 o 
  -3  16   0        0.30        4.35      3.04 o 
  -2  16   0       21.54       19.16      2.46 o 
  -1  16   0        4.00        3.48      1.84 o 
   0  16   0        0.38        0.70      1.45 o 
   1  16   0        0.07        0.37      1.26 o 
   2  16   0        9.49       10.44      1.47 o 
  -2 -16   1        4.16        1.45      1.51 o 
  -1 -16   1        0.96       -0.62      1.26 o 
   0 -16   1        0.10        1.04      1.45 o 
   1 -16   1       25.47       25.32      3.04 o 
   2 -16   1        4.43        6.95      1.84 o 
   3 -16   1        0.19       -1.04      1.45 o 
  -3 -15   1        0.35       -0.87      1.11 o 
  -2 -15   1        1.49        0.74      1.26 o 
  -1 -15   1        1.46        1.74      1.43 o 
   0 -15   1        1.27        2.21      0.94 o 
   1 -15   1        2.72        1.56      1.45 o 
   2 -15   1       35.55       37.24      5.21 o 
   3 -15   1       14.37       15.69      2.46 o 
   4 -15   1        5.39        5.65      1.84 o 
  -4 -14   1        2.61        0.87      1.11 o 
  -3 -14   1        0.60        0.65      1.11 o 
  -2 -14   1        0.57       -0.29      1.00 o 
  -1 -14   1        0.44        1.16      1.09 o 
   0 -14   1       10.51       11.02      1.51 o 
   1 -14   1        9.90       10.72      1.84 o 
   2 -14   1        2.03        2.61      1.23 o 
   3 -14   1        6.36        4.77      4.35 o 
   4 -14   1        0.72        1.22      2.61 o 
   5 -14   1        0.16        0.00      1.84 o 
  -5 -13   1        4.79        2.17      1.84 o 
  -4 -13   1       22.46       26.38      2.14 o 
  -3 -13   1        0.86        0.11      1.11 o 
  -2 -13   1       27.78       25.66      2.01 o 
  -1 -13   1        4.11        7.29      1.51 o 
   0 -13   1        6.89        3.19      1.00 o 
   1 -13   1       26.17       22.34      1.74 o 
   2 -13   1        2.51        6.08      1.84 o 
   3 -13   1       64.64       60.02      7.39 o 
   4 -13   1        0.24        0.87      1.23 o 
   5 -13   1        2.29        1.22      1.45 o 
   6 -13   1       18.65       21.73      3.48 o 
  -6 -12   1        8.32        6.33      2.09 o 
  -5 -12   1        6.54        8.42      2.61 o 
  -4 -12   1       10.17        7.29      1.51 o 
  -3 -12   1      245.84      242.89      6.47 o 
  -2 -12   1       67.92       72.50      2.65 o 
  -1 -12   1       59.13       58.08      2.51 o 
   0 -12   1      268.02      229.00      5.02 o 
   1 -12   1       55.30       66.53      2.51 o 
   2 -12   1       44.66       36.69      2.71 o 
   3 -12   1       48.55       40.67      2.71 o 
   4 -12   1        0.46        1.30      1.30 o 
   5 -12   1        4.97        3.04      1.84 o 
   6 -12   1        6.80        2.61      2.61 o 
   7 -12   1        0.41       -0.87      2.61 o 
  -6 -11   1       49.99       45.26      3.69 o 
  -5 -11   1        0.01        0.87      1.26 o 
  -4 -11   1       40.99       43.90      2.97 o 
  -3 -11   1       10.65       12.54      1.51 o 
  -2 -11   1        2.99        5.17      1.44 o 
  -1 -11   1      147.41      127.79      3.51 o 
   0 -11   1       48.73       28.28      2.01 o 
   1 -11   1      738.45      690.74     13.07 o 
   2 -11   1        4.63        4.35      1.23 o 
   3 -11   1       34.61       33.12      2.46 o 
   4 -11   1      124.65      116.99      7.82 o 
   5 -11   1       39.09       39.99      2.30 o 
   6 -11   1        0.30        0.43      1.23 o 
   7 -11   1        0.02       -0.87      1.84 o 
  -7 -10   1       54.02       58.88      3.96 o 
  -6 -10   1        1.21       -0.87      1.84 o 
  -5 -10   1       57.66       65.38      2.81 o 
  -4 -10   1       20.91       28.23      3.18 o 
  -3 -10   1        4.38        3.34      1.40 o 
  -2 -10   1       59.97       66.90      3.69 o 
  -1 -10   1      427.70      421.30      7.03 o 
   0 -10   1        0.17       -0.71      0.71 o 
   1 -10   1       92.71       92.96      3.08 o 
   2 -10   1      190.53      169.77      3.66 o 
   3 -10   1        8.28        5.53      1.00 o 
   4 -10   1       14.58       11.65      1.51 o 
   5 -10   1        0.54        0.00      1.00 o 
   6 -10   1       34.19       39.66      3.07 o 
   7 -10   1       24.20       26.94      2.71 o 
   8 -10   1        0.76        0.87      2.61 o 
  -7  -9   1       30.44       30.86      3.07 o 
  -6  -9   1       35.26       34.76      3.07 o 
  -5  -9   1       47.21       45.34      2.30 o 
  -4  -9   1       49.80       58.64      2.30 o 
  -3  -9   1        1.37        2.61      1.23 o 
  -2  -9   1       17.94       21.56      2.01 o 
  -1  -9   1       69.02       62.58      2.01 o 
   0  -9   1      170.83      180.31      3.51 o 
   1  -9   1      108.78      112.98      3.90 o 
   2  -9   1        2.44        4.72      0.66 o 
   3  -9   1      103.13      114.67      3.29 o 
   4  -9   1       50.63       59.53      3.79 o 
   5  -9   1       18.17       21.20      1.51 o 
   6  -9   1       33.10       31.64      4.18 o 
   7  -9   1      139.86      144.20      5.21 o 
   8  -9   1        9.74        4.87      5.21 o 
  -8  -8   1       24.31       22.44      2.71 o 
  -7  -8   1       65.85       73.64      9.56 o 
  -6  -8   1       26.74       29.78      2.61 o 
  -5  -8   1      140.12      135.08      3.32 o 
  -4  -8   1       56.29       50.24      2.01 o 
  -3  -8   1       14.66       15.60      1.83 o 
  -2  -8   1        1.56        1.22      0.58 o 
  -1  -8   1      190.31      165.46      3.51 o 
   0  -8   1        1.11        0.29      0.50 o 
   1  -8   1        0.70        1.30      0.50 o 
   2  -8   1        0.42        2.67      0.43 o 
   3  -8   1       38.42       39.58      1.38 o 
   4  -8   1      318.91      340.49      5.84 o 
   5  -8   1       17.40       17.73      1.56 o 
   6  -8   1        0.25        0.52      1.74 o 
   7  -8   1      134.58      148.11      9.56 o 
   8  -8   1        2.37        4.59      2.09 o 
  -8  -7   1        0.93        1.74      1.84 o 
  -7  -7   1        3.06        4.35      1.84 o 
  -6  -7   1       23.86       22.58      3.91 o 
  -5  -7   1       17.68       21.10      1.63 o 
  -4  -7   1        0.30       -0.17      0.58 o 
  -3  -7   1       19.50       17.85      1.26 o 
  -2  -7   1       23.57       31.01      2.60 o 
  -1  -7   1      364.53      460.37      8.70 o 
   0  -7   1      242.07      252.56      4.16 o 
   1  -7   1      103.47       93.72      1.92 o 
   2  -7   1     1401.86     1487.43     16.21 o 
   3  -7   1       65.37       54.61      1.47 o 
   4  -7   1        9.95       11.69      1.00 o 
   5  -7   1        1.99        0.87      1.00 o 
   6  -7   1       33.93       24.84      2.46 o 
   7  -7   1       59.01       59.56      3.69 o 
   8  -7   1       29.52       33.29      4.78 o 
  -8  -6   1        0.20       -1.22      1.74 o 
  -7  -6   1       45.29       53.71      6.08 o 
  -6  -6   1        6.48        5.74      1.74 o 
  -5  -6   1       45.20       47.53      1.91 o 
  -4  -6   1      288.34      297.93      5.17 o 
  -3  -6   1        0.14        1.47      0.75 o 
  -2  -6   1      798.49      913.74     10.20 o 
  -1  -6   1      633.23      683.30      9.37 o 
   0  -6   1       96.13      125.95      2.03 o 
   1  -6   1       59.81       59.33      1.30 o 
   2  -6   1     1392.25     1578.08     16.97 o 
   3  -6   1        0.09        0.87      0.50 o 
   4  -6   1      122.65      103.64      2.82 o 
   5  -6   1       81.11       74.57      2.62 o 
   6  -6   1        1.19        0.00      1.23 o 
   7  -6   1        7.76        6.82      3.04 o 
   8  -6   1        8.60        9.38      2.09 o 
   9  -6   1        0.03       -1.74      2.61 o 
  -9  -5   1        1.13        0.00      2.61 o 
  -8  -5   1        0.01        0.87      2.17 o 
  -7  -5   1        0.57        3.48      1.45 o 
  -6  -5   1       16.65       17.42      1.84 o 
  -5  -5   1       52.30       53.80      1.47 o 
  -4  -5   1       13.93       21.98      1.02 o 
  -3  -5   1       91.15       98.02      1.92 o 
  -2  -5   1       14.31       14.24      0.75 o 
  -1  -5   1      207.96      206.42      3.51 o 
   0  -5   1      423.90      465.02      5.39 o 
   1  -5   1        8.88       10.01      0.43 o 
   2  -5   1     1233.23     1223.68     13.28 o 
   3  -5   1     1299.77     1332.54     14.58 o 
   4  -5   1      224.41      225.59      3.35 o 
   5  -5   1      326.38      324.06      5.48 o 
   6  -5   1       65.10       60.95      3.07 o 
   7  -5   1        1.02        1.56      1.45 o 
   8  -5   1       10.79        9.38      2.09 o 
   9  -5   1       10.93       11.80      6.08 o 
  -9  -4   1        4.08        6.08      2.61 o 
  -8  -4   1       25.60       23.10      2.46 o 
  -7  -4   1       13.15       13.63      1.51 o 
  -6  -4   1      110.44      116.52      3.69 o 
  -5  -4   1        0.27        0.37      0.48 o 
  -4  -4   1       15.78       16.18      1.13 o 
  -3  -4   1      110.38      115.56      2.03 o 
  -2  -4   1      544.53      517.92      5.97 o 
  -1  -4   1       25.55       35.28      0.66 o 
   0  -4   1       19.93       18.71      0.63 o 
   1  -4   1       31.29       44.89      0.78 o 
   2  -4   1      132.08      154.87      2.65 o 
   3  -4   1      802.14      863.13      9.56 o 
   4  -4   1       53.19       51.47      2.01 o 
   5  -4   1        0.04        0.87      0.61 o 
   6  -4   1      341.66      327.34      7.38 o 
   7  -4   1       21.28       17.95      2.09 o 
   8  -4   1        0.30       -0.35      1.45 o 
   9  -4   1       12.06       14.46      2.46 o 
  -9  -3   1        3.15        1.74      2.61 o 
  -8  -3   1        9.33        6.63      2.17 o 
  -7  -3   1        7.89        7.93      1.26 o 
  -6  -3   1       37.96       37.41      2.01 o 
  -5  -3   1       56.98       63.74      2.26 o 
  -4  -3   1       18.19       16.33      0.87 o 
  -3  -3   1       76.35       80.03      1.47 o 
  -2  -3   1     1980.74     1865.43     19.64 o 
  -1  -3   1       45.50       41.37      0.66 o 
   0  -3   1       62.29       64.28      2.61 o 
   1  -3   1       18.10       21.66      0.60 o 
   2  -3   1      616.76      599.87      7.86 o 
   3  -3   1     1432.03     1433.67     15.36 o 
   4  -3   1      114.83      114.92      2.11 o 
   5  -3   1        2.28        1.61      0.54 o 
   6  -3   1      115.80      113.36      3.96 o 
   7  -3   1       13.48       16.68      2.09 o 
   8  -3   1       12.99       10.01      1.84 o 
   9  -3   1        0.01       -0.43      1.84 o 
  -9  -2   1        3.89        3.91      1.84 o 
  -8  -2   1        0.00        1.30      1.23 o 
  -7  -2   1        8.88        5.98      1.11 o 
  -6  -2   1        2.52        2.32      1.00 o 
  -5  -2   1       49.42       51.63      1.47 o 
  -4  -2   1      470.90      444.38      5.53 o 
  -3  -2   1      212.05      257.88      3.48 o 
  -2  -2   1      126.20      127.21      1.74 o 
  -1  -2   1     1884.90     1795.59     18.61 o 
   0  -2   1     2369.44     2300.78     33.29 o 
   1  -2   1    28215.04    29461.35    409.52 o 
   2  -2   1     4782.28     4551.21     99.96 o 
   3  -2   1        0.86        2.67      0.43 o 
   4  -2   1      428.70      458.97      5.63 o 
   5  -2   1        4.84        5.16      0.55 o 
   6  -2   1       20.20       24.83      3.48 o 
   7  -2   1        0.67        0.00      1.74 o 
   8  -2   1       14.55       14.58      2.09 o 
   9  -2   1       26.45       26.33      3.07 o 
  -9  -1   1        0.23        0.35      1.45 o 
  -8  -1   1        3.11        4.17      1.45 o 
  -7  -1   1        0.00        0.87      1.23 o 
  -6  -1   1        0.25       -0.35      0.90 o 
  -5  -1   1        1.78        0.37      0.48 o 
  -4  -1   1        1.22       -0.29      0.68 o 
  -3  -1   1      617.18      618.84      7.06 o 
  -2  -1   1    11072.55    10988.88    113.02 o 
  -1  -1   1       58.76       54.31      1.63 o 
   0  -1   1     2150.99     1588.81     38.11 o 
   1  -1   1      358.34      336.33      3.68 o 
   2  -1   1      950.45      882.43     11.58 o 
   3  -1   1      280.61      231.38      3.14 o 
   4  -1   1      162.46      146.64      2.36 o 
   5  -1   1       44.54       39.68      1.38 o 
   6  -1   1        3.87        3.48      1.23 o 
   7  -1   1       56.78       54.90      5.65 o 
   8  -1   1        7.38        7.39      1.84 o 
   9  -1   1        6.08        3.04      1.84 o 
  -9   0   1        0.12        1.74      1.84 o 
  -8   0   1        8.48       11.02      1.84 o 
  -7   0   1        0.00       -0.78      0.78 o 
  -6   0   1        0.28       -0.55      0.55 o 
  -5   0   1      158.42      155.69      3.39 o 
  -4   0   1      143.49      107.73      1.92 o 
  -3   0   1     3130.20     2903.98     30.08 o 
  -2   0   1     8794.57     8258.21     85.05 o 
  -1   0   1      114.03      111.97      1.30 o 
   0   0   1       15.94        0.00      5.02 o 
   1   0   1     3059.41     2881.08     34.01 o 
   2   0   1     4652.46     4384.02     44.95 o 
   3   0   1        0.04       -0.43      0.43 o 
   4   0   1       20.69       23.39      1.00 o 
   5   0   1       16.49       15.14      1.11 o 
   6   0   1       42.00       40.02      2.24 o 
   7   0   1        2.36        1.30      1.30 o 
   8   0   1       30.92       37.18      3.07 o 
   9   0   1        3.28        3.48      1.84 o 
  -9   1   1        2.54        1.22      2.61 o 
  -8   1   1        0.07       -1.23      1.23 o 
  -7   1   1       75.29       73.87      3.34 o 
  -6   1   1       42.07       38.32      2.46 o 
  -5   1   1      198.36      189.71      3.32 o 
  -4   1   1      192.20      165.66      2.81 o 
  -3   1   1       31.28       39.67      1.25 o 
  -2   1   1     1371.52     1257.64     16.21 o 
  -1   1   1      906.75      886.65     10.92 o 
   0   1   1     2334.96     2382.95     30.32 o 
   1   1   1     9301.37     9204.54    129.14 o 
   2   1   1       51.99       51.92      1.07 o 
   3   1   1      302.22      282.87      3.68 o 
   4   1   1       49.00       65.67      1.59 o 
   5   1   1       55.46       68.25      2.14 o 
   6   1   1        3.96        3.19      1.00 o 
   7   1   1        0.39        0.87      1.00 o 
   8   1   1       13.46       15.75      2.17 o 
   9   1   1        5.23        5.65      1.84 o 
  -9   2   1        0.04        0.00      1.45 o 
  -8   2   1        0.18       -1.23      1.23 o 
  -7   2   1       48.64       52.01      3.91 o 
  -6   2   1       87.80       87.84      2.30 o 
  -5   2   1      240.46      231.02      3.53 o 
  -4   2   1      242.00      253.47      3.44 o 
  -3   2   1     2650.10     2607.81     38.35 o 
  -2   2   1     1964.20     1968.15     20.64 o 
  -1   2   1      113.32      114.71      1.48 o 
   0   2   1        1.40        3.10      0.86 o 
   1   2   1     2278.91     2135.16     37.58 o 
   2   2   1        5.86        4.43      0.43 o 
   3   2   1      589.38      547.81      6.30 o 
   4   2   1        5.29        3.14      0.48 o 
   5   2   1       18.62       15.65      1.11 o 
   6   2   1       41.17       44.95      2.01 o 
   7   2   1       32.13       27.83      2.01 o 
   8   2   1        8.85       10.56      4.35 o 
   9   2   1        0.02       -0.87      1.84 o 
  -9   3   1        0.74        1.74      1.84 o 
  -8   3   1        3.99        5.21      1.84 o 
  -7   3   1       12.93       16.25      3.48 o 
  -6   3   1        6.11        7.69      1.26 o 
  -5   3   1       79.77       88.28      2.30 o 
  -4   3   1      396.07      382.41      8.41 o 
  -3   3   1       59.55       65.24      1.14 o 
  -2   3   1      516.83      485.81      5.54 o 
  -1   3   1      621.57      581.07      6.30 o 
   0   3   1      454.13      435.20      8.42 o 
   1   3   1      136.83      119.62      1.88 o 
   2   3   1        9.42        8.73      0.43 o 
   3   3   1      116.03      135.68      2.26 o 
   4   3   1      109.94       97.84      1.92 o 
   5   3   1       10.38       11.16      1.26 o 
   6   3   1       11.68       11.05      1.11 o 
   7   3   1       28.08       28.91      2.01 o 
   8   3   1        4.02        4.00      1.74 o 
   9   3   1        1.28        2.61      2.61 o 
  -9   4   1        0.42        0.43      1.84 o 
  -8   4   1      100.89       91.26      3.96 o 
  -7   4   1       72.86       68.67      3.34 o 
  -6   4   1        0.26       -0.17      1.07 o 
  -5   4   1      130.78      140.09      4.47 o 
  -4   4   1      220.03      229.09      3.18 o 
  -3   4   1        1.16        0.43      0.50 o 
  -2   4   1      107.49      133.02      2.30 o 
  -1   4   1     1279.81     1156.73     12.46 o 
   0   4   1      111.86      101.77      1.59 o 
   1   4   1      367.19      341.98      4.07 o 
   2   4   1       51.70       62.90      1.25 o 
   3   4   1      323.36      272.47      3.68 o 
   4   4   1      225.27      239.58      3.68 o 
   5   4   1       15.34       16.79      1.70 o 
   6   4   1      257.99      255.59      4.83 o 
   7   4   1        4.61        3.68      2.61 o 
   8   4   1        9.41        8.78      1.84 o 
   9   4   1        1.77        2.61      2.61 o 
  -9   5   1        1.02        2.17      1.84 o 
  -8   5   1        3.66        3.48      1.84 o 
  -7   5   1        6.91        5.21      1.84 o 
  -6   5   1      109.36      118.53      3.15 o 
  -5   5   1        9.27       10.06      1.11 o 
  -4   5   1      290.26      279.09      6.15 o 
  -3   5   1      738.36      749.28      8.65 o 
  -2   5   1      723.30      698.04      7.92 o 
  -1   5   1       22.43       21.94      1.38 o 
   0   5   1       11.96        7.69      2.10 o 
   1   5   1        0.90        0.58      0.50 o 
   2   5   1      721.17      795.40      8.89 o 
   3   5   1      815.97      833.64     11.03 o 
   4   5   1       41.83       47.58      1.47 o 
   5   5   1       17.93       15.01      1.26 o 
   6   5   1       79.81       74.56      3.34 o 
   7   5   1       34.15       41.50      3.07 o 
   8   5   1        7.52        9.80      2.09 o 
  -9   6   1        0.35       -1.30      2.17 o 
  -8   6   1        6.26        4.78      1.84 o 
  -7   6   1       50.44       45.25      3.91 o 
  -6   6   1       60.31       60.32      2.34 o 
  -5   6   1       92.60       98.46      2.65 o 
  -4   6   1      110.66      101.51      2.51 o 
  -3   6   1      199.34      191.44      3.32 o 
  -2   6   1      902.61     1047.26     11.93 o 
  -1   6   1       12.47        4.71      0.88 o 
   0   6   1      975.74     1079.62     11.71 o 
   1   6   1        0.19        0.87      0.50 o 
   2   6   1      613.55      566.58     10.92 o 
   3   6   1       16.98       18.33      1.11 o 
   4   6   1       18.06       16.29      1.26 o 
   5   6   1       33.74       30.42      2.46 o 
   6   6   1        7.87        6.52      1.84 o 
   7   6   1       17.96       16.96      2.46 o 
   8   6   1        0.45        2.61      2.61 o 
  -9   7   1        2.71        2.61      1.84 o 
  -8   7   1       30.69       29.99      3.07 o 
  -7   7   1        3.87        2.26      1.45 o 
  -6   7   1       48.87       47.01      2.89 o 
  -5   7   1       18.76       23.53      1.51 o 
  -4   7   1      280.03      272.05      4.83 o 
  -3   7   1      121.87      122.21      2.19 o 
  -2   7   1      507.06      566.74      6.82 o 
  -1   7   1      252.80      271.37      3.76 o 
   0   7   1        1.01        1.74      0.82 o 
   1   7   1        2.35        2.69      0.50 o 
   2   7   1      231.88      248.65      4.52 o 
   3   7   1       70.08       66.37      2.01 o 
   4   7   1       88.62       89.99      2.55 o 
   5   7   1       95.65       89.93      6.08 o 
   6   7   1        8.25        6.08      1.84 o 
   7   7   1       26.33       31.50      3.07 o 
   8   7   1        1.02        1.99      2.09 o 
  -8   8   1       10.88       13.20      2.17 o 
  -7   8   1        6.30        3.91      1.84 o 
  -6   8   1      107.06      114.98      3.32 o 
  -5   8   1       29.76       31.77      2.01 o 
  -4   8   1        1.15        0.52      0.58 o 
  -3   8   1        3.66        3.52      0.81 o 
  -2   8   1       34.82       33.84      1.25 o 
  -1   8   1       72.25       63.74      1.59 o 
   0   8   1       48.49       54.00      2.69 o 
   1   8   1       14.78       12.47      1.00 o 
   2   8   1      214.87      235.43      4.52 o 
   3   8   1      481.40      460.45      7.35 o 
   4   8   1       85.18       82.17      2.55 o 
   5   8   1       95.70      100.60      3.96 o 
   6   8   1       80.00       75.62      3.69 o 
   7   8   1        0.76        2.61      1.84 o 
   8   8   1        5.62        5.46      2.09 o 
  -8   9   1        0.11        0.70      3.04 o 
  -7   9   1        0.60        1.30      1.84 o 
  -6   9   1        6.35        7.01      1.51 o 
  -5   9   1       55.36       55.49      2.30 o 
  -4   9   1       20.18       18.71      1.51 o 
  -3   9   1      147.77      135.31      3.32 o 
  -2   9   1      894.94      895.93     10.50 o 
  -1   9   1      202.90      196.31      3.82 o 
   0   9   1        0.03        0.29      0.68 o 
   1   9   1        0.14       -0.50      0.50 o 
   2   9   1        3.80        3.19      1.00 o 
   3   9   1       95.88       91.56      2.81 o 
   4   9   1      180.35      185.82      4.33 o 
   5   9   1      356.81      362.51      8.61 o 
   6   9   1       84.38       86.89      9.13 o 
   7   9   1        3.26        3.97      2.61 o 
  -8  10   1        3.05        3.97      2.61 o 
  -7  10   1       10.14        6.08      1.84 o 
  -6  10   1       19.95       22.10      2.01 o 
  -5  10   1       21.85       19.49      1.63 o 
  -4  10   1      136.88      130.68      4.99 o 
  -3  10   1      291.47      281.68      6.76 o 
  -2  10   1        1.23        0.87      1.23 o 
  -1  10   1      183.55      188.87      3.82 o 
   0  10   1       12.64       12.88      1.26 o 
   1  10   1      332.47      352.28      6.02 o 
   2  10   1       94.81      112.94      5.32 o 
   3  10   1        4.97        4.13      1.11 o 
   4  10   1       31.11       30.57      2.01 o 
   5  10   1      294.70      300.51      7.66 o 
   6  10   1       23.33       27.71      3.07 o 
   7  10   1        3.04        4.35      3.04 o 
  -7  11   1        1.48        1.45      1.51 o 
  -6  11   1        2.67        2.17      1.11 o 
  -5  11   1        6.18        5.65      1.84 o 
  -4  11   1        1.13       -0.87      1.23 o 
  -3  11   1      595.89      544.42     11.07 o 
  -2  11   1      199.01      194.31      5.53 o 
  -1  11   1       18.94       13.53      2.14 o 
   0  11   1       19.38       18.61      1.72 o 
   1  11   1      501.82      495.05      8.03 o 
   2  11   1      569.37      533.47      8.53 o 
   3  11   1        2.22        2.50      1.11 o 
   4  11   1       39.35       40.30      2.51 o 
   5  11   1       33.61       29.28      3.07 o 
   6  11   1        8.49        8.26      2.46 o 
  -7  12   1        0.56        0.87      2.61 o 
  -6  12   1        0.08        1.56      3.04 o 
  -5  12   1       19.82       15.69      2.46 o 
  -4  12   1        1.56        1.30      1.30 o 
  -3  12   1       16.63        8.69      1.84 o 
  -2  12   1      156.83      137.82      4.58 o 
  -1  12   1      117.15      123.01      3.32 o 
   0  12   1       45.07       48.72      2.17 o 
   1  12   1      236.15      218.76      5.02 o 
   2  12   1       98.63       90.60      3.94 o 
   3  12   1       12.77       12.92      1.51 o 
   4  12   1        6.85        9.82      1.63 o 
   5  12   1        4.20        4.78      1.84 o 
   6  12   1        0.04       -0.87      2.61 o 
  -6  13   1        3.57        7.82      1.84 o 
  -5  13   1        9.71        6.95      1.84 o 
  -4  13   1        0.92        0.00      1.23 o 
  -3  13   1       82.44       72.46      7.39 o 
  -2  13   1       14.82       11.75      1.84 o 
  -1  13   1        0.01        1.74      1.23 o 
   0  13   1       27.19       24.13      2.01 o 
   1  13   1       13.64        8.45      2.40 o 
   2  13   1       17.35       16.25      2.19 o 
   3  13   1        0.10       -0.54      1.15 o 
   4  13   1       10.17       10.28      1.79 o 
   5  13   1        9.60       12.74      2.46 o 
  -5  14   1       13.47       18.42      2.46 o 
  -4  14   1       13.56       13.09      2.46 o 
  -3  14   1       13.30       13.04      2.09 o 
  -2  14   1       12.51        9.31      1.84 o 
  -1  14   1       14.80       14.23      2.09 o 
   0  14   1        9.33        8.34      1.51 o 
   1  14   1        9.67       11.12      1.30 o 
   2  14   1        0.00       -0.22      1.11 o 
   3  14   1        6.14        5.90      1.51 o 
   4  14   1       52.21       50.87      3.69 o 
  -4  15   1        6.92        4.78      2.17 o 
  -3  15   1        1.71        0.87      2.17 o 
  -2  15   1        0.03        1.22      1.45 o 
  -1  15   1        1.15        0.43      1.23 o 
   0  15   1        0.96        1.74      1.45 o 
   1  15   1        6.37        5.74      2.58 o 
   2  15   1        1.52       -0.87      1.02 o 
   3  15   1        0.23        0.00      1.51 o 
  -3  16   1        8.35        8.19      2.09 o 
  -2  16   1        1.75        2.26      1.45 o 
  -1  16   1        3.85        3.48      1.84 o 
   0  16   1       20.74       24.91      3.48 o 
   1  16   1        7.79        9.04      2.09 o 
   2  16   1        0.05       -0.87      1.84 o 
  -2 -16   2        7.25       11.25      2.26 o 
  -1 -16   2        0.96        1.99      1.29 o 
   0 -16   2        4.05        2.90      1.51 o 
   1 -16   2        0.00        1.22      1.45 o 
   2 -16   2        3.45        0.17      1.45 o 
   3 -16   2        3.58        4.78      1.84 o 
  -3 -15   2        9.13       12.06      2.01 o 
  -2 -15   2        0.24       -0.29      1.00 o 
  -1 -15   2        7.52       12.84      1.51 o 
   0 -15   2        0.50       -1.00      1.00 o 
   1 -15   2        4.82        5.21      1.84 o 
   2 -15   2        0.00       -1.23      1.23 o 
   3 -15   2       28.17       30.52      3.07 o 
   4 -15   2       66.47       69.58      3.96 o 
  -4 -14   2        0.85        0.99      1.26 o 
  -3 -14   2        1.38        2.23      1.55 o 
  -2 -14   2        2.51        1.74      2.05 o 
  -1 -14   2        7.33        8.05      1.59 o 
   0 -14   2        5.63        4.84      1.32 o 
   1 -14   2       23.90       19.69      1.79 o 
   2 -14   2      122.26      130.05      4.92 o 
   3 -14   2        4.94        1.74      1.74 o 
   4 -14   2        0.41       -1.23      1.23 o 
   5 -14   2       42.57       56.28      3.96 o 
  -5 -13   2        2.53        1.49      1.26 o 
  -4 -13   2        1.58        1.49      1.26 o 
  -3 -13   2        6.10        2.86      1.26 o 
  -2 -13   2      185.12      180.78      5.94 o 
  -1 -13   2        0.19       -1.09      1.09 o 
   0 -13   2        6.05        6.24      2.01 o 
   1 -13   2      275.27      236.12      7.25 o 
   2 -13   2       57.96       49.97      6.52 o 
   3 -13   2        1.06       -1.23      1.23 o 
   4 -13   2       41.74       43.93      3.07 o 
   5 -13   2       15.44       22.63      2.46 o 
   6 -13   2        1.03        0.87      2.61 o 
  -6 -12   2        5.32        2.61      2.61 o 
  -5 -12   2        0.18        0.43      1.11 o 
  -4 -12   2       75.24       70.81      3.01 o 
  -3 -12   2       21.93       20.29      2.01 o 
  -2 -12   2       40.64       40.55      4.78 o 
  -1 -12   2        0.15        1.16      1.00 o 
   0 -12   2       36.55       39.85      2.22 o 
   1 -12   2      232.98      208.66      4.52 o 
   2 -12   2       44.59       40.34      4.35 o 
   3 -12   2       32.18       27.05      2.46 o 
   4 -12   2       24.72       22.37      2.46 o 
   5 -12   2        0.25       -1.23      1.23 o 
   6 -12   2        0.03        0.00      1.74 o 
   7 -12   2        2.62        4.78      1.84 o 
  -7 -11   2        5.74        8.69      3.48 o 
  -6 -11   2       24.14       22.44      2.71 o 
  -5 -11   2        0.20       -0.87      1.26 o 
  -4 -11   2       48.44       45.49      3.62 o 
  -3 -11   2       16.71       13.23      1.51 o 
  -2 -11   2       93.41       86.63      3.21 o 
  -1 -11   2        1.97        1.74      1.00 o 
   0 -11   2     1180.57     1147.18     20.80 o 
   1 -11   2      142.38      127.81      5.32 o 
   2 -11   2        6.73        6.44      0.87 o 
   3 -11   2       15.58       12.73      2.61 o 
   4 -11   2        5.72        9.64      1.84 o 
   5 -11   2       37.85       36.15      2.30 o 
   6 -11   2        0.29       -0.43      1.30 o 
   7 -11   2        2.02       -0.43      1.84 o 
  -7 -10   2       23.77       33.11      3.07 o 
  -6 -10   2      103.01      102.12      4.30 o 
  -5 -10   2       36.93       38.74      2.30 o 
  -4 -10   2       24.99       27.54      3.75 o 
  -3 -10   2       10.27       11.88      1.57 o 
  -2 -10   2      192.75      195.31      4.16 o 
  -1 -10   2        0.01       -0.58      0.58 o 
   0 -10   2      316.78      329.32      5.67 o 
   1 -10   2     1210.06     1113.52     15.24 o 
   2 -10   2       29.84       27.43      1.49 o 
   3 -10   2        6.65        4.61      1.29 o 
   4 -10   2       83.97       87.10      2.81 o 
   5 -10   2        8.33        7.78      2.04 o 
   6 -10   2        0.39        1.19      1.11 o 
   7 -10   2       93.52      104.48      4.58 o 
   8 -10   2       19.00       11.30      3.48 o 
  -8  -9   2       15.85       20.22      2.71 o 
  -7  -9   2        9.69        9.56      2.46 o 
  -6  -9   2       28.03       35.65      3.07 o 
  -5  -9   2       36.31       39.39      2.14 o 
  -4  -9   2       31.41       31.03      2.01 o 
  -3  -9   2        4.34        3.77      1.00 o 
  -2  -9   2        3.11        3.29      0.71 o 
  -1  -9   2       39.38       40.93      1.79 o 
   0  -9   2      611.95      599.98      8.69 o 
   1  -9   2       70.66       59.47      2.95 o 
   2  -9   2        5.77        6.99      1.00 o 
   3  -9   2       29.01       33.50      1.73 o 
   4  -9   2       20.32       22.98      1.51 o 
   5  -9   2        0.64        1.16      1.00 o 
   6  -9   2       20.60       17.92      3.48 o 
   7  -9   2        1.63        3.04      1.84 o 
   8  -9   2       39.17       37.45      3.69 o 
  -8  -8   2        2.81        1.30      1.84 o 
  -7  -8   2       20.52       23.75      2.61 o 
  -6  -8   2        7.43        7.04      1.84 o 
  -5  -8   2        2.05        0.87      1.00 o 
  -4  -8   2       28.45       29.15      1.63 o 
  -3  -8   2        0.25       -0.22      0.71 o 
  -2  -8   2        3.64        3.25      0.97 o 
  -1  -8   2       17.23       12.84      1.00 o 
   0  -8   2       69.65       89.76      1.73 o 
   1  -8   2       72.59       99.01      2.03 o 
   2  -8   2        0.30        0.22      0.43 o 
   3  -8   2      326.64      324.11      4.66 o 
   4  -8   2      549.50      541.14      8.36 o 
   5  -8   2       50.88       50.51      2.14 o 
   6  -8   2      141.18      158.61      5.65 o 
   7  -8   2       63.00       68.70      6.52 o 
   8  -8   2       29.14       38.91      3.69 o 
  -8  -7   2        5.68        7.95      2.17 o 
  -7  -7   2       19.85       18.25      2.46 o 
  -6  -7   2        1.98        1.30      1.30 o 
  -5  -7   2        2.20        1.09      0.71 o 
  -4  -7   2      272.58      273.90      5.02 o 
  -3  -7   2       97.88       97.09      2.51 o 
  -2  -7   2        0.02        0.87      0.50 o 
  -1  -7   2      197.80      162.71      3.24 o 
   0  -7   2     3017.69     3298.52     34.48 o 
   1  -7   2      139.08      131.72      3.39 o 
   2  -7   2       87.44      101.08      1.92 o 
   3  -7   2        6.54        5.63      0.66 o 
   4  -7   2       24.45       26.09      1.51 o 
   5  -7   2      173.25      172.79      4.26 o 
   6  -7   2       18.05       22.58      3.04 o 
   7  -7   2       73.59       63.51      5.65 o 
   8  -7   2        9.82        6.95      2.09 o 
  -8  -6   2       12.90       15.69      2.46 o 
  -7  -6   2       19.11       18.29      2.46 o 
  -6  -6   2        6.39        4.48      1.74 o 
  -5  -6   2        1.15        1.96      0.77 o 
  -4  -6   2       70.16       67.05      2.14 o 
  -3  -6   2       51.96       66.71      1.59 o 
  -2  -6   2      253.42      271.83      3.63 o 
  -1  -6   2      136.75      149.03      2.19 o 
   0  -6   2      435.71      495.04      5.83 o 
   1  -6   2        0.03        0.65      0.43 o 
   2  -6   2        9.62        4.25      0.43 o 
   3  -6   2       51.86       59.49      1.88 o 
   4  -6   2      117.23       94.54      2.03 o 
   5  -6   2        1.73        0.87      0.71 o 
   6  -6   2       63.99       73.52      3.34 o 
   7  -6   2       91.47       98.64      4.30 o 
   8  -6   2       17.11       17.91      2.46 o 
   9  -6   2       10.38       15.64      3.48 o 
  -9  -5   2       13.73       15.64      3.48 o 
  -8  -5   2        6.65        3.91      1.84 o 
  -7  -5   2        8.55        5.74      1.74 o 
  -6  -5   2        4.96        5.74      2.61 o 
  -5  -5   2       52.06       65.22      1.82 o 
  -4  -5   2       82.69       84.17      1.92 o 
  -3  -5   2        2.03        0.22      0.44 o 
  -2  -5   2       71.53       75.92      1.59 o 
  -1  -5   2     5932.87     6175.36     63.55 o 
   0  -5   2       60.76       78.99      1.47 o 
   1  -5   2      274.12      253.49      3.02 o 
   2  -5   2      998.87      984.78     10.88 o 
   3  -5   2      788.10      826.46      9.46 o 
   4  -5   2       45.73       36.57      2.13 o 
   5  -5   2      176.25      173.61      3.66 o 
   6  -5   2       79.55       85.76      3.34 o 
   7  -5   2        3.11        5.14      1.45 o 
   8  -5   2       12.22       14.39      2.61 o 
   9  -5   2        0.40        1.04      1.45 o 
  -9  -4   2        2.64        5.21      2.61 o 
  -8  -4   2        5.77        7.82      2.61 o 
  -7  -4   2        0.98        2.03      1.00 o 
  -6  -4   2        0.36        0.58      1.00 o 
  -5  -4   2        0.01       -0.12      0.75 o 
  -4  -4   2        2.48        4.45      0.55 o 
  -3  -4   2      154.44      151.45      2.48 o 
  -2  -4   2      376.46      363.41      6.15 o 
  -1  -4   2     2403.64     2500.39     26.00 o 
   0  -4   2       70.55       65.18      1.14 o 
   1  -4   2       29.98       31.75      0.87 o 
   2  -4   2     4131.34     4389.51     45.24 o 
   3  -4   2        1.05        7.09      0.48 o 
   4  -4   2      341.44      337.24      4.55 o 
   5  -4   2        0.36        0.62      0.48 o 
   6  -4   2        0.45       -0.43      1.23 o 
   7  -4   2        0.00       -0.17      1.45 o 
   8  -4   2        9.93        9.38      2.09 o 
   9  -4   2        0.18       -0.87      1.45 o 
  -9  -3   2        3.72        0.87      2.61 o 
  -8  -3   2        7.49        6.08      1.84 o 
  -7  -3   2        6.82        7.16      1.11 o 
  -6  -3   2       47.42       45.34      1.59 o 
  -5  -3   2        1.15        2.11      0.63 o 
  -4  -3   2      218.93      196.70      3.04 o 
  -3  -3   2       44.21       40.75      1.14 o 
  -2  -3   2      181.12      173.01      2.48 o 
  -1  -3   2      470.46      477.65      6.18 o 
   0  -3   2        1.60        0.87      0.86 o 
   1  -3   2     5323.43     5554.24     58.12 o 
   2  -3   2      104.03      129.69      1.92 o 
   3  -3   2        3.69        5.02      0.56 o 
   4  -3   2        2.69        5.26      0.55 o 
   5  -3   2      215.46      192.90      5.14 o 
   6  -3   2       26.04       28.78      2.46 o 
   7  -3   2       17.22       17.16      2.09 o 
   8  -3   2        9.10        9.16      2.61 o 
   9  -3   2        5.45        6.46      2.09 o 
  -9  -2   2        8.80        9.88      1.84 o 
  -8  -2   2       19.21       25.70      2.46 o 
  -7  -2   2        1.40        1.45      1.00 o 
  -6  -2   2       13.13       16.58      1.14 o 
  -5  -2   2        3.66        5.00      0.87 o 
  -4  -2   2      106.85       90.94      1.82 o 
  -3  -2   2      241.44      232.69      3.04 o 
  -2  -2   2      967.30      905.97      9.91 o 
  -1  -2   2    10726.72    10368.04    106.27 o 
   0  -2   2      582.84      574.84      7.04 o 
   1  -2   2     1440.66     1410.03     17.15 o 
   2  -2   2     3270.31     3356.66     34.72 o 
   3  -2   2     2176.88     2121.92     22.36 o 
   4  -2   2      103.55      104.44      1.92 o 
   5  -2   2      419.88      443.23      6.85 o 
   6  -2   2        5.63        2.61      1.00 o 
   7  -2   2       10.81       12.23      1.84 o 
   8  -2   2        3.47        3.13      1.45 o 
   9  -2   2        0.23        1.30      2.17 o 
  -9  -1   2        0.51        1.04      1.45 o 
  -8  -1   2        0.29        1.04      1.45 o 
  -7  -1   2        7.68        5.28      1.23 o 
  -6  -1   2       65.65       71.80      2.01 o 
  -5  -1   2      118.09      106.91      2.38 o 
  -4  -1   2     1183.56     1081.44     11.97 o 
  -3  -1   2     3752.93     3654.25     37.88 o 
  -2  -1   2      867.36      850.76     12.48 o 
  -1  -1   2     4003.46     3961.39     40.63 o 
   0  -1   2        0.42        1.30      4.35 o 
   1  -1   2      391.83      370.20      4.23 o 
   2  -1   2     3968.07     3842.64     39.54 o 
   3  -1   2       34.88       44.77      1.14 o 
   4  -1   2       18.98       13.36      1.00 o 
   5  -1   2       44.86       46.01      1.86 o 
   6  -1   2        3.35        1.16      1.00 o 
   7  -1   2       16.01       16.96      1.84 o 
   8  -1   2        0.48        0.52      1.74 o 
   9  -1   2        3.20        3.85      2.09 o 
  -9   0   2        1.36        1.30      2.17 o 
  -8   0   2        3.61        1.30      1.23 o 
  -7   0   2       40.08       43.14      2.71 o 
  -6   0   2        6.01        4.35      0.87 o 
  -5   0   2      187.30      184.16      3.00 o 
  -4   0   2     1131.68     1054.90     11.74 o 
  -3   0   2      892.66      786.63      8.81 o 
  -2   0   2   101522.98   107661.43   2211.01 o 
  -1   0   2        1.97        3.42      0.61 o 
   0   0   2       74.74       87.23      1.30 o 
   1   0   2     4206.17     4017.70     64.87 o 
   2   0   2     1167.45     1071.43     13.25 o 
   3   0   2      394.37      379.51      4.66 o 
   4   0   2       60.80       61.19      1.51 o 
   5   0   2       45.31       44.81      1.63 o 
   6   0   2       35.49       31.99      1.79 o 
   7   0   2        4.56        4.35      1.11 o 
   8   0   2        9.80       10.34      2.61 o 
   9   0   2        0.46       -0.35      1.74 o 
  -9   1   2        2.95        2.17      1.84 o 
  -8   1   2        4.27        1.74      1.45 o 
  -7   1   2        1.27        0.00      1.23 o 
  -6   1   2        1.54       -0.52      0.74 o 
  -5   1   2       73.33       74.81      1.74 o 
  -4   1   2        1.26       -0.50      0.50 o 
  -3   1   2      102.98       93.76      1.88 o 
  -2   1   2     9579.98     9396.26    111.07 o 
  -1   1   2       88.54       82.57      1.14 o 
   0   1   2     5936.87     5658.66     58.42 o 
   1   1   2       12.40       13.32      0.46 o 
   2   1   2      266.69      240.06      2.92 o 
   3   1   2       33.10       34.43      0.75 o 
   4   1   2      157.01      140.75      2.28 o 
   5   1   2      173.10      168.26      4.01 o 
   6   1   2       26.61       25.83      1.51 o 
   7   1   2        1.35        3.19      1.00 o 
   8   1   2        2.13        3.30      1.45 o 
   9   1   2        0.51        1.30      2.17 o 
  -9   2   2        3.20        2.61      1.84 o 
  -8   2   2        0.01        1.74      1.23 o 
  -7   2   2        3.53        3.04      1.23 o 
  -6   2   2        1.27        0.00      0.71 o 
  -5   2   2        1.28        2.46      0.63 o 
  -4   2   2       53.58       61.71      1.47 o 
  -3   2   2      516.19      460.35      5.90 o 
  -2   2   2        0.67        1.45      0.55 o 
  -1   2   2        4.23        3.48      0.50 o 
   0   2   2     2798.71     2659.37     27.36 o 
   1   2   2      242.14      235.09      2.80 o 
   2   2   2      440.75      402.26      7.18 o 
   3   2   2       66.72       64.63      1.19 o 
   4   2   2       12.19        9.99      0.66 o 
   5   2   2       72.04       78.67      3.17 o 
   6   2   2        0.04       -0.65      0.77 o 
   7   2   2        1.08        2.32      1.00 o 
   8   2   2        5.21        4.35      1.84 o 
   9   2   2        0.61        0.87      1.84 o 
  -9   3   2       10.10        8.34      2.09 o 
  -8   3   2       12.81       16.54      2.09 o 
  -7   3   2       49.84       50.93      3.07 o 
  -6   3   2       63.98       61.18      2.95 o 
  -5   3   2       21.48       24.35      1.51 o 
  -4   3   2      686.01      693.93      7.21 o 
  -3   3   2       12.08       17.05      1.31 o 
  -2   3   2      829.11      823.48     13.27 o 
  -1   3   2        1.25        2.86      1.20 o 
   0   3   2      475.41      402.47      5.65 o 
   1   3   2      734.67      666.23     10.41 o 
   2   3   2        9.75        9.96      0.48 o 
   3   3   2       24.02       25.21      1.02 o 
   4   3   2     1212.04     1148.66     12.83 o 
   5   3   2       19.73       17.51      1.87 o 
   6   3   2        7.41        6.17      1.00 o 
   7   3   2       29.10       29.67      2.01 o 
   8   3   2        1.91        1.19      1.11 o 
   9   3   2        0.00        1.74      3.48 o 
  -9   4   2        1.03        1.30      1.84 o 
  -8   4   2        3.65        4.78      1.84 o 
  -7   4   2       45.56       47.07      3.07 o 
  -6   4   2        2.21        2.90      1.00 o 
  -5   4   2        2.05        3.77      1.00 o 
  -4   4   2       24.39       25.89      2.01 o 
  -3   4   2       15.22       16.26      1.00 o 
  -2   4   2       41.69       37.12      0.68 o 
  -1   4   2       20.64       20.49      0.77 o 
   0   4   2     2528.39     2507.81     38.84 o 
   1   4   2      266.40      291.75      4.02 o 
   2   4   2       11.06       11.09      0.63 o 
   3   4   2       75.86       82.90      1.53 o 
   4   4   2      470.48      486.10      6.16 o 
   5   4   2      126.21      127.17      3.32 o 
   6   4   2       82.36       83.50      2.81 o 
   7   4   2       19.35       20.86      3.04 o 
   8   4   2        7.46       10.75      3.04 o 
  -9   5   2        1.98        0.87      1.84 o 
  -8   5   2        1.62        1.74      2.61 o 
  -7   5   2       35.48       40.34      4.35 o 
  -6   5   2       31.68       33.35      2.01 o 
  -5   5   2       16.39       18.00      1.51 o 
  -4   5   2       44.53       42.97      1.51 o 
  -3   5   2     2509.13     2688.52     28.23 o 
  -2   5   2       60.07       47.50      1.14 o 
  -1   5   2        3.90        7.24      0.43 o 
   0   5   2       12.41       11.85      0.66 o 
   1   5   2      701.67      756.43     12.25 o 
   2   5   2      112.60      112.10      1.92 o 
   3   5   2        0.78        1.37      0.73 o 
   4   5   2       45.41       48.95      1.47 o 
   5   5   2       24.44       27.18      1.79 o 
   6   5   2       98.11       99.56      3.69 o 
   7   5   2        0.54        0.87      1.84 o 
   8   5   2        0.46       -0.43      1.84 o 
  -9   6   2        9.20        7.53      4.35 o 
  -8   6   2        0.01       -1.23      1.23 o 
  -7   6   2       19.09       14.98      1.84 o 
  -6   6   2       18.64       20.61      1.70 o 
  -5   6   2      126.96      126.41      3.01 o 
  -4   6   2      752.26      727.26     12.09 o 
  -3   6   2      359.83      385.47      4.85 o 
  -2   6   2       17.38       20.25      0.94 o 
  -1   6   2      841.44      852.57      9.66 o 
   0   6   2     3308.71     3530.38     36.69 o 
   1   6   2      150.55      138.82      2.81 o 
   2   6   2       42.39       44.49      1.14 o 
   3   6   2      412.90      447.94      6.85 o 
   4   6   2        4.76        3.29      0.71 o 
   5   6   2      122.42      112.37      3.96 o 
   6   6   2      107.58      116.90      4.30 o 
   7   6   2        1.61        1.22      1.74 o 
   8   6   2       21.09       20.88      3.04 o 
  -9   7   2        4.78        4.22      2.09 o 
  -8   7   2        0.17       -0.17      1.45 o 
  -7   7   2       27.95       29.45      2.71 o 
  -6   7   2       10.96       12.48      1.92 o 
  -5   7   2       53.80       50.54      2.01 o 
  -4   7   2        3.66        1.45      1.00 o 
  -3   7   2      162.24      162.08      3.32 o 
  -2   7   2       26.10       34.55      1.13 o 
  -1   7   2       14.32       15.99      0.68 o 
   0   7   2        1.50        0.87      0.50 o 
   1   7   2        1.76        1.45      0.50 o 
   2   7   2      165.56      155.59      3.32 o 
   3   7   2      145.20      166.90      4.50 o 
   4   7   2       10.41        8.96      1.50 o 
   5   7   2       97.94       97.00      3.69 o 
   6   7   2        2.90        1.74      2.17 o 
   7   7   2       16.45       14.98      3.04 o 
   8   7   2        0.39        0.25      2.09 o 
  -8   8   2        0.22        0.35      2.61 o 
  -7   8   2        2.95        2.09      1.45 o 
  -6   8   2       24.95       25.46      2.01 o 
  -5   8   2        0.38       -0.87      1.00 o 
  -4   8   2        0.65        0.00      0.82 o 
  -3   8   2       69.14       65.27      2.14 o 
  -2   8   2      150.47      155.46      3.76 o 
  -1   8   2      107.15      129.54      2.26 o 
   0   8   2        0.09        6.84      1.82 o 
   1   8   2        8.96        5.82      1.00 o 
   2   8   2       40.24       41.86      3.04 o 
   3   8   2      128.98      121.00      3.15 o 
   4   8   2        1.21        2.61      1.00 o 
   5   8   2       15.57       13.27      1.84 o 
   6   8   2        0.30       -0.17      1.45 o 
   7   8   2        2.05        1.74      2.61 o 
  -8   9   2       12.09       13.09      2.46 o 
  -7   9   2        4.65        4.35      1.84 o 
  -6   9   2       58.78       62.27      2.80 o 
  -5   9   2       20.69       21.60      1.63 o 
  -4   9   2        1.64        2.61      1.00 o 
  -3   9   2        4.73        6.08      1.02 o 
  -2   9   2      194.70      200.72      3.31 o 
  -1   9   2        7.33        8.75      1.00 o 
   0   9   2        2.45        7.92      0.87 o 
   1   9   2       53.29       56.35      2.01 o 
   2   9   2      390.97      396.48      6.68 o 
   3   9   2      922.29      898.76     12.88 o 
   4   9   2       75.08       76.26      2.81 o 
   5   9   2        3.71        3.04      2.17 o 
   6   9   2        5.34        4.35      1.84 o 
   7   9   2       17.33       12.04      2.46 o 
  -8  10   2       17.79       19.35      2.71 o 
  -7  10   2        1.40        1.24      1.26 o 
  -6  10   2       38.84       33.62      3.21 o 
  -5  10   2       99.57      106.13      3.32 o 
  -4  10   2       47.28       58.28      3.47 o 
  -3  10   2        0.27        0.00      1.23 o 
  -2  10   2       16.27       16.08      2.61 o 
  -1  10   2       38.82       32.58      1.79 o 
   0  10   2       99.48       99.15      3.01 o 
   1  10   2       40.76       44.97      2.01 o 
   2  10   2      141.38      123.80      4.42 o 
   3  10   2      317.72      302.12      5.84 o 
   4  10   2        0.06        0.99      1.26 o 
   5  10   2        2.62        4.35      1.84 o 
   6  10   2       19.90       17.66      4.35 o 
   7  10   2       10.77        9.12      2.46 o 
  -7  11   2        0.03       -1.04      1.45 o 
  -6  11   2       74.29       77.17      3.01 o 
  -5  11   2       34.93       30.25      2.71 o 
  -4  11   2        7.98        7.46      1.84 o 
  -3  11   2       20.17       21.73      3.91 o 
  -2  11   2       82.68       61.27      3.07 o 
  -1  11   2      141.94      108.16      3.01 o 
   0  11   2       72.04       74.76      2.51 o 
   1  11   2      638.05      619.90      9.54 o 
   2  11   2      162.57      174.71      4.16 o 
   3  11   2        0.31       -1.00      1.00 o 
   4  11   2        6.28        2.09      2.61 o 
   5  11   2       10.29       12.74      2.46 o 
   6  11   2        6.19        5.21      1.84 o 
  -7  12   2        5.05        1.74      2.61 o 
  -6  12   2        1.24        0.43      2.17 o 
  -5  12   2        0.25        2.17      1.23 o 
  -4  12   2       17.45       18.05      2.09 o 
  -3  12   2       23.30       25.70      2.46 o 
  -2  12   2      383.95      355.39     13.91 o 
  -1  12   2       80.94       79.54      3.69 o 
   0  12   2        3.34        4.56      1.11 o 
   1  12   2       62.58       54.51      2.17 o 
   2  12   2        0.66       -0.29      1.00 o 
   3  12   2       22.12       21.37      2.01 o 
   4  12   2        6.40        3.04      1.84 o 
   5  12   2        0.51        1.30      1.84 o 
   6  12   2        0.03       -2.61      2.61 o 
  -6  13   2        5.98        3.91      1.84 o 
  -5  13   2        0.01        0.00      1.45 o 
  -4  13   2        2.84        3.48      2.17 o 
  -3  13   2       17.70       19.08      5.21 o 
  -2  13   2       90.47       94.22      5.21 o 
  -1  13   2        7.08        3.65      1.45 o 
   0  13   2        0.02       -0.58      1.00 o 
   1  13   2        0.62       -0.29      1.09 o 
   2  13   2       31.50       32.59      2.30 o 
   3  13   2        0.01       -0.43      1.11 o 
   4  13   2        0.89       -1.39      2.61 o 
   5  13   2        1.74        2.17      3.04 o 
  -5  14   2        3.93        2.61      1.84 o 
  -4  14   2        4.03        5.65      1.84 o 
  -3  14   2        0.56       -1.23      1.23 o 
  -2  14   2        0.71        0.00      1.23 o 
  -1  14   2        0.48        0.43      1.23 o 
   0  14   2        1.31        2.61      1.23 o 
   1  14   2        3.03        2.61      1.11 o 
   2  14   2       10.01       11.89      1.51 o 
   3  14   2        0.17        0.62      1.26 o 
   4  14   2        6.39        5.21      3.04 o 
  -4  15   2        0.08       -2.17      2.17 o 
  -3  15   2        0.00        0.52      1.45 o 
  -2  15   2        7.65        6.52      1.84 o 
  -1  15   2        3.99        3.30      3.04 o 
   0  15   2        5.35        3.04      1.84 o 
   1  15   2        0.07        0.62      1.26 o 
   2  15   2        1.07        2.61      1.51 o 
   3  15   2        0.10       -0.74      1.26 o 
  -3  16   2        0.05        0.00      2.61 o 
  -2  16   2        0.01       -0.70      1.45 o 
  -1  16   2        1.05        1.74      1.84 o 
   0  16   2       13.77       14.46      2.46 o 
   1  16   2        4.01        2.61      1.84 o 
  -2 -16   3        2.73        3.91      1.84 o 
  -1 -16   3       13.57       15.64      2.09 o 
   0 -16   3        2.40        3.48      1.84 o 
   1 -16   3        0.04        1.56      1.45 o 
   2 -16   3        7.60        5.21      1.84 o 
   3 -16   3       28.53       30.42      3.07 o 
  -3 -15   3        1.29        0.52      1.74 o 
  -2 -15   3        4.05        3.48      1.84 o 
  -1 -15   3        0.08       -0.54      1.11 o 
   0 -15   3        0.01       -0.58      1.00 o 
   1 -15   3       17.74       18.44      2.01 o 
   2 -15   3        7.01        5.65      1.84 o 
   3 -15   3       88.10       84.52      7.82 o 
   4 -15   3        3.26        3.48      1.84 o 
  -5 -14   3        0.65       -1.74      1.74 o 
  -4 -14   3        0.03        0.00      1.23 o 
  -3 -14   3        5.91        7.01      1.51 o 
  -2 -14   3       19.49       17.22      1.79 o 
  -1 -14   3        0.09        0.29      1.50 o 
   0 -14   3        1.33        0.29      1.00 o 
   1 -14   3        0.09        1.30      1.30 o 
   2 -14   3        0.03        2.17      1.23 o 
   3 -14   3       36.08       41.65      9.12 o 
   4 -14   3        3.54        4.78      1.84 o 
   5 -14   3        0.41        0.43      1.84 o 
  -5 -13   3        1.87       -0.35      1.45 o 
  -4 -13   3        2.16        1.86      1.61 o 
  -3 -13   3        1.63        0.98      1.11 o 
  -2 -13   3       19.23       15.36      1.51 o 
  -1 -13   3       20.89       15.82      1.63 o 
   0 -13   3        2.62        0.87      1.00 o 
   1 -13   3       72.58       74.30      2.97 o 
   2 -13   3        0.92       -0.87      1.23 o 
   3 -13   3       62.05       63.81      8.26 o 
   4 -13   3        9.07        6.08      1.84 o 
   5 -13   3       12.79       14.77      2.46 o 
   6 -13   3        0.46       -0.87      2.61 o 
  -6 -12   3        3.56        7.82      3.48 o 
  -5 -12   3       31.14       30.62      2.51 o 
  -4 -12   3        0.08        0.50      1.26 o 
  -3 -12   3        3.85        8.35      1.51 o 
  -2 -12   3      345.11      313.62      6.02 o 
  -1 -12   3      225.98      244.99      6.32 o 
   0 -12   3        0.04       -0.58      1.00 o 
   1 -12   3        3.49       -1.00      1.00 o 
   2 -12   3       10.34        8.15      1.36 o 
   3 -12   3        0.40        0.43      1.23 o 
   4 -12   3       18.64       22.04      2.61 o 
   5 -12   3        1.63        1.91      1.45 o 
   6 -12   3       21.25       23.61      3.04 o 
   7 -12   3        0.39       -1.74      1.74 o 
  -7 -11   3        1.20        0.87      2.61 o 
  -6 -11   3        1.01        1.30      1.84 o 
  -5 -11   3       19.83       21.09      2.31 o 
  -4 -11   3       10.92        9.26      1.51 o 
  -3 -11   3      155.95      148.93      5.46 o 
  -2 -11   3       63.03       54.34      3.59 o 
  -1 -11   3      358.86      350.57      6.50 o 
   0 -11   3       29.24       27.17      4.25 o 
   1 -11   3        7.61        2.61      1.23 o 
   2 -11   3      194.21      184.91      4.01 o 
   3 -11   3       26.47       29.17      2.46 o 
   4 -11   3        0.28       -0.87      1.23 o 
   5 -11   3       21.35       18.31      1.63 o 
   6 -11   3        0.67        0.87      2.17 o 
   7 -11   3        1.71        6.58      2.61 o 
  -7 -10   3        4.70        2.61      2.61 o 
  -6 -10   3        0.18       -0.35      1.74 o 
  -5 -10   3        0.16        1.16      1.00 o 
  -4 -10   3        2.77        5.55      1.72 o 
  -3 -10   3      184.41      191.31      8.21 o 
  -2 -10   3       36.14       39.31      2.01 o 
  -1 -10   3        2.88       -0.43      1.74 o 
   0 -10   3      434.81      396.51      6.53 o 
   1 -10   3       34.51       33.23      1.79 o 
   2 -10   3        7.63        5.65      1.00 o 
   3 -10   3        0.01       -0.70      1.19 o 
   4 -10   3       59.51       61.33      2.30 o 
   5 -10   3       27.18       24.60      2.01 o 
   6 -10   3        7.06        6.95      1.84 o 
   7 -10   3       34.15       36.36      3.34 o 
  -8  -9   3        3.05        6.08      2.61 o 
  -7  -9   3       26.50       27.38      3.07 o 
  -6  -9   3       11.32       17.95      2.09 o 
  -5  -9   3        3.52        4.99      1.00 o 
  -4  -9   3        1.92        0.87      1.00 o 
  -3  -9   3        2.34        0.43      0.71 o 
  -2  -9   3       19.76       25.87      1.51 o 
  -1  -9   3       15.99       18.46      1.26 o 
   0  -9   3      184.71      183.47      3.70 o 
   1  -9   3        0.56        1.09      0.43 o 
   2  -9   3       52.69       60.81      1.74 o 
   3  -9   3       22.40       22.85      1.30 o 
   4  -9   3      199.14      204.24      4.33 o 
   5  -9   3      210.85      200.56      4.52 o 
   6  -9   3        0.02        4.17      1.45 o 
   7  -9   3       72.05       75.00      3.96 o 
   8  -9   3        7.63        8.34      2.09 o 
  -8  -8   3       21.25       20.62      2.71 o 
  -7  -8   3       28.11       29.20      2.71 o 
  -6  -8   3        3.55        1.16      1.00 o 
  -5  -8   3       43.60       44.14      2.14 o 
  -4  -8   3        1.05       -0.61      0.61 o 
  -3  -8   3       39.00       32.76      1.99 o 
  -2  -8   3        4.09        9.29      1.00 o 
  -1  -8   3       13.02       11.01      1.78 o 
   0  -8   3        2.55        1.09      0.43 o 
   1  -8   3      111.92      140.64      2.47 o 
   2  -8   3      199.22      203.29      3.64 o 
   3  -8   3       49.82       55.84      2.32 o 
   4  -8   3      357.32      370.46      6.34 o 
   5  -8   3      330.15      334.54      8.37 o 
   6  -8   3        0.97        1.39      1.45 o 
   7  -8   3       56.11       59.36      3.96 o 
   8  -8   3        8.66       13.27      2.46 o 
  -8  -7   3        4.33        3.04      1.84 o 
  -7  -7   3       30.64       29.22      4.35 o 
  -6  -7   3        0.02       -0.43      0.92 o 
  -5  -7   3       11.86       10.61      1.39 o 
  -4  -7   3        6.84        7.17      1.00 o 
  -3  -7   3      264.36      301.24      5.17 o 
  -2  -7   3        0.55       -0.29      0.68 o 
  -1  -7   3      470.01      467.86      5.73 o 
   0  -7   3      590.32      668.28      7.81 o 
   1  -7   3       64.49       62.27      2.89 o 
   2  -7   3        2.88        1.09      0.43 o 
   3  -7   3       34.36       37.44      1.30 o 
   4  -7   3        3.68        3.48      0.87 o 
   5  -7   3      368.00      362.60      7.99 o 
   6  -7   3       23.14       31.67      3.48 o 
   7  -7   3        4.63        3.04      3.04 o 
   8  -7   3       27.93       29.27      3.07 o 
  -9  -6   3        3.59        5.21      3.48 o 
  -8  -6   3        9.45        8.28      1.84 o 
  -7  -6   3       11.03       13.48      1.84 o 
  -6  -6   3       27.94       29.87      2.12 o 
  -5  -6   3       16.68       14.90      1.26 o 
  -4  -6   3      134.80      149.66      3.59 o 
  -3  -6   3      219.22      242.80      5.27 o 
  -2  -6   3       76.45       88.28      1.65 o 
  -1  -6   3      236.92      232.61      3.08 o 
   0  -6   3     2179.24     2446.71     25.72 o 
   1  -6   3      212.01      252.68      3.11 o 
   2  -6   3       62.54       67.13      1.47 o 
   3  -6   3      678.49      670.36      8.04 o 
   4  -6   3       97.38       67.22      1.61 o 
   5  -6   3      187.42      184.67      5.22 o 
   6  -6   3      236.78      235.34      6.43 o 
   7  -6   3        0.00        0.17      1.45 o 
   8  -6   3        1.90        1.74      1.84 o 
  -9  -5   3        0.68       -2.61      2.61 o 
  -8  -5   3        1.56        2.09      2.61 o 
  -7  -5   3        7.24        4.87      1.74 o 
  -6  -5   3        2.38        2.61      1.00 o 
  -5  -5   3       41.65       49.71      1.59 o 
  -4  -5   3        4.99        2.95      0.55 o 
  -3  -5   3      363.34      380.25      4.85 o 
  -2  -5   3        5.81        5.25      0.63 o 
  -1  -5   3      423.46      458.10      5.77 o 
   0  -5   3     3002.15     3243.59     33.66 o 
   1  -5   3     1723.00     1930.76     20.38 o 
   2  -5   3       49.81       47.61      1.30 o 
   3  -5   3     1496.65     1619.12     17.53 o 
   4  -5   3       48.58       59.19      1.63 o 
   5  -5   3      141.07      124.72      3.96 o 
   6  -5   3       20.36       18.05      2.09 o 
   7  -5   3        5.67        7.32      2.09 o 
   8  -5   3       14.33       12.23      2.46 o 
   9  -5   3        0.98        1.30      1.84 o 
  -9  -4   3        4.93        3.48      2.61 o 
  -8  -4   3       24.04       19.99      3.48 o 
  -7  -4   3        2.63        0.87      1.00 o 
  -6  -4   3        0.23        0.25      0.82 o 
  -5  -4   3       58.12       59.19      1.74 o 
  -4  -4   3      181.79      157.71      2.61 o 
  -3  -4   3      461.74      516.98      6.29 o 
  -2  -4   3      113.19      113.14      1.92 o 
  -1  -4   3     1497.41     1569.21     16.56 o 
   0  -4   3      206.51      193.98      2.61 o 
   1  -4   3      509.92      539.94      6.09 o 
   2  -4   3      610.25      605.45      7.03 o 
   3  -4   3      854.17      931.23     17.71 o 
   4  -4   3      770.65      754.91     11.43 o 
   5  -4   3      505.69      491.98      9.06 o 
   6  -4   3      171.36      168.44      6.52 o 
   7  -4   3       92.01       92.94      3.96 o 
   8  -4   3        0.00       -0.52      1.45 o 
   9  -4   3        0.03        0.43      1.84 o 
  -9  -3   3        8.34        7.82      2.61 o 
  -8  -3   3       18.55       18.08      2.46 o 
  -7  -3   3       22.19       22.70      1.63 o 
  -6  -3   3        0.97        0.00      0.48 o 
  -5  -3   3        8.37        7.56      0.88 o 
  -4  -3   3      225.11      244.14      3.48 o 
  -3  -3   3        9.76        9.35      0.81 o 
  -2  -3   3      372.90      355.74      4.65 o 
  -1  -3   3      243.45      256.94      3.66 o 
   0  -3   3     3464.48     3547.01     42.85 o 
   1  -3   3      989.56     1060.60     11.33 o 
   2  -3   3      261.71      306.78      3.79 o 
   3  -3   3      224.19      206.81      2.91 o 
   4  -3   3       12.81       17.25      0.94 o 
   5  -3   3        0.75        0.22      0.71 o 
   6  -3   3       76.80       85.71      3.69 o 
   7  -3   3        0.06       -0.43      1.23 o 
   8  -3   3       35.42       31.31      3.07 o 
   9  -3   3        5.42        5.46      2.09 o 
  -9  -2   3        3.30        0.87      1.84 o 
  -8  -2   3       12.56       15.41      3.91 o 
  -7  -2   3        4.67        3.91      1.23 o 
  -6  -2   3       88.49       91.67      2.26 o 
  -5  -2   3       79.53       89.21      4.14 o 
  -4  -2   3      102.45      109.72      4.39 o 
  -3  -2   3     1231.94     1258.20     13.72 o 
  -2  -2   3      543.21      494.83      5.90 o 
  -1  -2   3    19514.48    19379.83    202.20 o 
   0  -2   3      850.27      813.68      9.94 o 
   1  -2   3      575.12      584.08      6.53 o 
   2  -2   3       36.29       28.90      0.87 o 
   3  -2   3      253.76      242.78      3.35 o 
   4  -2   3      170.40      188.87      3.14 o 
   5  -2   3       75.96       80.70      2.30 o 
   6  -2   3       82.04       79.85      2.65 o 
   7  -2   3       34.14       31.89      4.35 o 
   8  -2   3        5.30        5.21      1.84 o 
   9  -2   3        0.78        1.74      1.84 o 
  -9  -1   3        6.42        2.17      3.91 o 
  -8  -1   3        0.38        0.52      1.74 o 
  -7  -1   3       19.63       20.65      2.09 o 
  -6  -1   3       27.61       26.76      1.38 o 
  -5  -1   3        8.90        5.48      0.87 o 
  -4  -1   3     3287.42     3285.76     40.77 o 
  -3  -1   3      256.18      240.27      4.60 o 
  -2  -1   3    20873.28    20523.73    210.63 o 
  -1  -1   3        0.02        0.46      0.61 o 
   0  -1   3      220.95      212.66      2.48 o 
   1  -1   3      369.40      378.08      4.23 o 
   2  -1   3     1539.08     1523.51     16.13 o 
   3  -1   3     1401.44     1423.82     15.24 o 
   4  -1   3        8.61       12.40      0.75 o 
   5  -1   3      318.75      337.47      5.67 o 
   6  -1   3        3.86        0.22      0.71 o 
   7  -1   3       14.26       11.75      1.84 o 
   8  -1   3        4.00        2.61      1.84 o 
   9  -1   3        4.83        6.50      4.35 o 
  -9   0   3        0.39       -2.26      2.61 o 
  -8   0   3        0.36        1.30      1.30 o 
  -7   0   3        0.57       -1.23      1.23 o 
  -6   0   3       46.51       53.36      2.01 o 
  -5   0   3      165.81      154.53      4.64 o 
  -4   0   3     1856.38     1840.23     19.71 o 
  -3   0   3     1057.24      998.61     10.94 o 
  -2   0   3    25217.53    24338.55    253.02 o 
  -1   0   3       45.76       70.07      1.97 o 
   0   0   3       78.39       63.28      0.87 o 
   1   0   3     4550.30     4507.53     46.14 o 
   2   0   3       52.13       52.22      1.51 o 
   3   0   3       76.82       63.85      1.75 o 
   4   0   3        2.87        2.68      0.48 o 
   5   0   3       71.86       62.76      2.14 o 
   6   0   3      271.13      263.40      6.15 o 
   7   0   3        1.48        1.74      1.00 o 
   8   0   3        2.40        3.48      1.84 o 
   9   0   3        1.86        3.91      1.84 o 
  -9   1   3        1.21       -1.39      1.45 o 
  -8   1   3        5.63        3.48      2.17 o 
  -7   1   3        0.11        0.00      1.74 o 
  -6   1   3       55.17       51.89      4.65 o 
  -5   1   3       27.16       24.75      1.14 o 
  -4   1   3      326.28      315.37      4.27 o 
  -3   1   3      579.64      545.28      6.41 o 
  -2   1   3     2319.57     2324.91     28.29 o 
  -1   1   3     8532.45     8248.38     91.53 o 
   0   1   3        2.18        4.68      0.43 o 
   1   1   3      472.81      446.99      4.99 o 
   2   1   3       63.11       64.70      1.14 o 
   3   1   3        0.11        0.59      0.50 o 
   4   1   3        0.11        0.29      0.50 o 
   5   1   3       66.34       70.30      2.28 o 
   6   1   3        0.03       -0.22      0.71 o 
   7   1   3       15.09       15.73      1.63 o 
   8   1   3        4.65        3.65      1.45 o 
   9   1   3        0.11        2.17      1.84 o 
  -9   2   3       46.01       45.63      3.69 o 
  -8   2   3        9.66       12.62      1.84 o 
  -7   2   3        1.17        0.00      1.23 o 
  -6   2   3        0.04       -0.35      0.90 o 
  -5   2   3       18.63       18.06      2.71 o 
  -4   2   3      129.65      107.36      1.81 o 
  -3   2   3       19.71       17.80      0.66 o 
  -2   2   3      424.61      410.21      6.77 o 
  -1   2   3     1301.25     1228.24     12.87 o 
   0   2   3        3.96        5.82      0.50 o 
   1   2   3     1393.74     1325.44     13.98 o 
   2   2   3      484.37      439.93      5.10 o 
   3   2   3       99.78       99.65      2.01 o 
   4   2   3      150.22      164.73      3.32 o 
   5   2   3      329.41      327.12      5.79 o 
   6   2   3       32.12       33.13      2.01 o 
   7   2   3       10.10       11.30      1.64 o 
   8   2   3       17.45       20.03      2.46 o 
   9   2   3       25.47       32.52      3.34 o 
  -9   3   3        0.56       -0.17      1.45 o 
  -8   3   3        0.43        0.52      1.45 o 
  -7   3   3       60.18       63.63      3.48 o 
  -6   3   3       90.28       91.09      2.65 o 
  -5   3   3       17.11       17.21      1.26 o 
  -4   3   3      193.96      207.93      5.49 o 
  -3   3   3       45.46       39.56      1.54 o 
  -2   3   3      940.84      908.20     11.73 o 
  -1   3   3      116.87      106.23      1.63 o 
   0   3   3      117.44      108.77      1.59 o 
   1   3   3     1281.34     1231.82     13.07 o 
   2   3   3       54.76       52.98      1.14 o 
   3   3   3       71.38       71.72      1.47 o 
   4   3   3       35.10       33.38      1.51 o 
   5   3   3      361.61      369.08      6.34 o 
   6   3   3       72.42       74.49      2.65 o 
   7   3   3        6.67        6.83      1.26 o 
   8   3   3        6.94        8.42      2.61 o 
  -9   4   3        0.63       -0.70      3.48 o 
  -8   4   3       27.29       24.64      4.78 o 
  -7   4   3       39.17       33.46      2.46 o 
  -6   4   3       84.69       82.85      2.65 o 
  -5   4   3       10.74       13.43      1.34 o 
  -4   4   3      261.55      237.13      4.16 o 
  -3   4   3     1319.79     1275.12     16.42 o 
  -2   4   3       39.95       38.63      0.76 o 
  -1   4   3        4.08        3.07      0.63 o 
   0   4   3      393.87      432.37      6.15 o 
   1   4   3     1687.61     1614.53     16.24 o 
   2   4   3        0.07        1.87      0.54 o 
   3   4   3      248.14      260.00      4.39 o 
   4   4   3      578.45      577.83      8.36 o 
   5   4   3      187.29      170.30      3.82 o 
   6   4   3       10.92       11.43      1.51 o 
   7   4   3        7.19        7.82      1.84 o 
   8   4   3        1.13        2.26      1.45 o 
  -9   5   3        0.02        1.74      1.84 o 
  -8   5   3       21.13       17.46      2.17 o 
  -7   5   3        0.12        0.00      1.00 o 
  -6   5   3      256.59      258.91      5.17 o 
  -5   5   3      324.43      313.27      8.74 o 
  -4   5   3       82.78       70.98      2.01 o 
  -3   5   3      393.97      420.16      6.35 o 
  -2   5   3       11.33       16.52      1.00 o 
  -1   5   3       27.44       25.31      0.87 o 
   0   5   3     1937.73     2004.44     21.14 o 
   1   5   3      290.94      297.24      3.79 o 
   2   5   3        1.31        3.80      0.60 o 
   3   5   3      165.93      169.24      2.80 o 
   4   5   3      363.82      333.05      5.63 o 
   5   5   3      131.91      119.23      8.69 o 
   6   5   3        0.04        0.87      1.23 o 
   7   5   3       12.12       13.96      2.46 o 
   8   5   3        0.03        1.74      1.84 o 
  -9   6   3        5.20        3.04      1.84 o 
  -8   6   3        0.12        0.00      1.45 o 
  -7   6   3       72.71       69.61      2.65 o 
  -6   6   3        3.64        5.27      1.11 o 
  -5   6   3      110.08      112.74      3.01 o 
  -4   6   3      222.81      246.57      5.40 o 
  -3   6   3      180.72      210.83      4.40 o 
  -2   6   3      173.78      189.30      2.80 o 
  -1   6   3      911.15      965.07     10.75 o 
   0   6   3      155.50      122.91      3.36 o 
   1   6   3       27.00       26.87      1.00 o 
   2   6   3       16.39       15.49      1.00 o 
   3   6   3       17.40       18.87      1.26 o 
   4   6   3      191.72      189.06      4.92 o 
   5   6   3        5.78        9.23      2.61 o 
   6   6   3       78.28       84.79      3.69 o 
   7   6   3       22.38       24.68      2.71 o 
   8   6   3       12.57        9.39      2.61 o 
  -9   7   3        1.35        0.43      1.84 o 
  -8   7   3       15.72       14.98      3.04 o 
  -7   7   3       22.30       22.40      2.01 o 
  -6   7   3       17.94       17.96      1.57 o 
  -5   7   3       34.37       32.51      2.01 o 
  -4   7   3      157.06      177.43      3.82 o 
  -3   7   3      157.17      150.83      3.99 o 
  -2   7   3       61.23       57.95      2.01 o 
  -1   7   3       25.83       29.25      1.51 o 
   0   7   3      622.97      718.42      8.21 o 
   1   7   3        0.14        0.87      0.50 o 
   2   7   3      113.65      107.86      2.81 o 
   3   7   3      524.24      512.36      8.16 o 
   4   7   3      331.45      327.32      7.38 o 
   5   7   3       36.74       43.02      3.07 o 
   6   7   3        0.55        2.17      1.84 o 
   7   7   3        7.42        5.71      2.61 o 
   8   7   3        0.35        1.74      2.61 o 
  -8   8   3       23.41       28.68      3.07 o 
  -7   8   3        0.00       -0.65      1.11 o 
  -6   8   3        3.78        3.77      1.00 o 
  -5   8   3        0.11       -0.29      1.00 o 
  -4   8   3       33.54       27.04      2.43 o 
  -3   8   3        6.53        7.46      1.35 o 
  -2   8   3       20.36       17.10      0.94 o 
  -1   8   3      244.58      292.40      3.97 o 
   0   8   3      201.22      196.49      3.82 o 
   1   8   3      256.33      262.45      4.83 o 
   2   8   3      185.52      180.59      6.40 o 
   3   8   3        3.65        6.32      1.00 o 
   4   8   3      306.14      310.34      7.38 o 
   5   8   3        0.12       -1.74      1.74 o 
   6   8   3        0.62        0.70      1.45 o 
   7   8   3       60.74       56.06      3.69 o 
  -8   9   3        1.95        1.74      1.84 o 
  -7   9   3        6.65        6.05      1.14 o 
  -6   9   3        2.80        1.74      1.00 o 
  -5   9   3       39.28       41.73      2.14 o 
  -4   9   3      335.00      344.04      9.68 o 
  -3   9   3        0.01        0.22      0.71 o 
  -2   9   3       44.71       49.57      4.78 o 
  -1   9   3       60.74       46.61      1.79 o 
   0   9   3      101.99       93.58      2.51 o 
   1   9   3        7.73        9.36      0.87 o 
   2   9   3      470.03      462.33      7.84 o 
   3   9   3      652.17      672.10     10.37 o 
   4   9   3      150.92      149.57      4.92 o 
   5   9   3        5.53        2.78      1.45 o 
   6   9   3        1.86        0.43      3.04 o 
   7   9   3        1.70        2.61      1.84 o 
  -8  10   3        8.88        9.63      2.46 o 
  -7  10   3        6.08        4.47      1.26 o 
  -6  10   3        8.18        7.13      1.51 o 
  -5  10   3      194.30      194.87      8.36 o 
  -4  10   3        0.42        1.16      1.00 o 
  -3  10   3       23.35       22.28      3.48 o 
  -2  10   3      108.06      101.34      3.69 o 
  -1  10   3      356.33      353.47      6.18 o 
   0  10   3      137.28      142.58      3.51 o 
   1  10   3        5.58        5.31      1.11 o 
   2  10   3      174.94      164.66      4.01 o 
   3  10   3      411.36      410.75      7.35 o 
   4  10   3      261.44      248.44      8.26 o 
   5  10   3        2.15        2.61      2.61 o 
   6  10   3        7.56        6.52      1.84 o 
  -7  11   3        4.30        4.63      2.18 o 
  -6  11   3        1.72       -0.29      1.00 o 
  -5  11   3      185.90      176.55      5.53 o 
  -4  11   3      380.85      351.58      8.28 o 
  -3  11   3       11.53        9.16      2.61 o 
  -2  11   3      271.00      262.99      6.76 o 
  -1  11   3      638.70      631.35     10.45 o 
   0  11   3      846.57      795.35     12.18 o 
   1  11   3       10.62       12.12      1.63 o 
   2  11   3       12.05       11.57      1.51 o 
   3  11   3       26.61       23.12      2.79 o 
   4  11   3        0.51        0.87      1.23 o 
   5  11   3       17.52       15.22      2.46 o 
   6  11   3        0.06       -1.30      1.84 o 
  -7  12   3        0.16       -1.45      1.45 o 
  -6  12   3        0.21       -1.04      1.45 o 
  -5  12   3       49.60       44.50      3.34 o 
  -4  12   3       31.10       32.25      2.71 o 
  -3  12   3        2.80        4.35      1.23 o 
  -2  12   3        0.65        0.00      1.23 o 
  -1  12   3        8.64        9.31      1.84 o 
   0  12   3       47.11       45.05      3.51 o 
   1  12   3        0.06       -0.29      1.00 o 
   2  12   3       10.90        7.97      1.51 o 
   3  12   3       21.83       22.21      1.79 o 
   4  12   3        5.54        7.46      1.84 o 
   5  12   3        6.83        4.35      2.61 o 
  -6  13   3        0.04        0.43      1.84 o 
  -5  13   3       25.09       23.13      2.71 o 
  -4  13   3       13.32        7.60      2.17 o 
  -3  13   3       11.82       13.60      6.08 o 
  -2  13   3       12.08       10.01      1.84 o 
  -1  13   3        0.89        1.74      1.23 o 
   0  13   3        0.44        0.00      1.00 o 
   1  13   3        5.08        6.08      1.51 o 
   2  13   3       12.47       15.36      2.01 o 
   3  13   3       14.44       16.96      2.01 o 
   4  13   3        3.30        6.95      3.04 o 
   5  13   3        0.15       -0.87      2.61 o 
  -5  14   3        6.75        6.95      1.84 o 
  -4  14   3        0.24       -1.30      1.30 o 
  -3  14   3        1.75        0.00      1.23 o 
  -2  14   3       11.52        8.57      2.17 o 
  -1  14   3        0.00       -0.43      1.23 o 
   0  14   3        0.02       -0.87      1.74 o 
   1  14   3        8.96        9.97      1.51 o 
   2  14   3       76.47       80.06      3.15 o 
   3  14   3        9.06        9.48      1.79 o 
   4  14   3        6.18        5.34      2.17 o 
  -4  15   3        0.24       -0.52      1.45 o 
  -3  15   3       12.66       14.46      2.46 o 
  -2  15   3        9.34       10.68      2.17 o 
  -1  15   3        3.40        3.91      1.84 o 
   0  15   3        0.00       -0.70      1.45 o 
   1  15   3        9.23       11.19      1.63 o 
   2  15   3        5.80        6.08      1.51 o 
   3  15   3        3.48        6.95      1.84 o 
  -2  16   3       29.16       38.68      3.69 o 
  -1  16   3        7.57        7.60      2.17 o 
   0  16   3        0.25       -2.17      2.17 o 
   1  16   3        9.58       13.48      2.46 o 
  -2 -16   4        0.51       -1.74      1.74 o 
  -1 -16   4        0.05       -0.17      3.04 o 
   0 -16   4        2.50        1.04      1.45 o 
   1 -16   4        1.41        0.87      1.23 o 
   2 -16   4        0.01       -0.52      1.74 o 
   3 -16   4        1.37        1.74      1.84 o 
  -3 -15   4        1.74        0.17      1.45 o 
  -2 -15   4        5.97        8.07      2.09 o 
  -1 -15   4        0.27        0.00      1.23 o 
   0 -15   4        3.59        4.63      1.51 o 
   1 -15   4        2.68        2.95      1.45 o 
   2 -15   4       59.85       63.23      8.26 o 
   3 -15   4       18.66       18.08      2.46 o 
   4 -15   4       11.58       15.23      2.61 o 
  -5 -14   4        1.42        1.74      1.74 o 
  -4 -14   4        4.39        1.04      1.45 o 
  -3 -14   4        4.43        4.78      1.84 o 
  -2 -14   4        3.27        1.74      1.23 o 
  -1 -14   4       14.09       10.69      2.72 o 
   0 -14   4       60.29       58.60      3.80 o 
   1 -14   4       12.95       13.12      1.66 o 
   2 -14   4       11.99       13.01      2.45 o 
   3 -14   4       64.75       69.59      4.35 o 
   4 -14   4       28.05       33.51      3.07 o 
   5 -14   4        1.27        2.61      2.61 o 
  -5 -13   4        6.69        9.31      1.84 o 
  -4 -13   4       45.64       49.18      6.08 o 
  -3 -13   4        6.22        5.65      1.84 o 
  -2 -13   4       21.33       27.56      2.14 o 
  -1 -13   4      188.46      158.01      4.01 o 
   0 -13   4        3.94        3.77      1.00 o 
   1 -13   4        7.28        4.86      1.11 o 
   2 -13   4       47.26       52.27      3.34 o 
   3 -13   4        2.49        3.91      1.30 o 
   4 -13   4        3.49        4.35      1.84 o 
   5 -13   4       10.94       13.04      3.48 o 
   6 -13   4        3.49        6.08      2.61 o 
  -6 -12   4       19.92       23.46      4.35 o 
  -5 -12   4       32.87       33.22      2.71 o 
  -4 -12   4       27.87       32.44      4.78 o 
  -3 -12   4       39.08       44.13      2.51 o 
  -2 -12   4      260.85      271.11      5.67 o 
  -1 -12   4      225.91      202.56      7.37 o 
   0 -12   4        7.47        3.91      1.54 o 
   1 -12   4        0.19       -0.58      1.37 o 
   2 -12   4       88.64       93.14      3.01 o 
   3 -12   4        2.71        1.30      1.23 o 
   4 -12   4        1.84        3.04      1.30 o 
   5 -12   4        4.84        1.74      1.74 o 
   6 -12   4        3.12        4.35      3.48 o 
  -7 -11   4        0.18        2.61      2.61 o 
  -6 -11   4       11.28       11.98      2.09 o 
  -5 -11   4        4.50        3.48      2.61 o 
  -4 -11   4       27.07       26.60      2.01 o 
  -3 -11   4        0.57        2.03      1.00 o 
  -2 -11   4      211.90      215.56      4.67 o 
  -1 -11   4      262.33      238.13      6.75 o 
   0 -11   4        0.81       -0.29      1.00 o 
   1 -11   4       32.43       27.41      1.63 o 
   2 -11   4       99.07       94.23      2.81 o 
   3 -11   4        0.43        1.74      1.23 o 
   4 -11   4        3.34        3.89      1.12 o 
   5 -11   4        1.24        0.87      1.23 o 
   6 -11   4        4.32        7.87      1.84 o 
   7 -11   4       10.31       13.09      2.46 o 
  -7 -10   4        8.96        2.61      2.61 o 
  -6 -10   4        9.33        7.39      1.84 o 
  -5 -10   4        1.87        0.58      1.00 o 
  -4 -10   4        5.45        2.90      1.78 o 
  -3 -10   4       25.47       28.10      2.01 o 
  -2 -10   4        0.52       -0.87      1.64 o 
  -1 -10   4      770.98      739.84     10.87 o 
   0 -10   4        0.11       -0.58      0.58 o 
   1 -10   4        3.25        3.77      1.00 o 
   2 -10   4      170.51      154.19      3.51 o 
   3 -10   4        4.00        3.19      1.00 o 
   4 -10   4       10.11        9.84      1.51 o 
   5 -10   4      314.18      300.51      7.39 o 
   6 -10   4       40.47       47.30      3.34 o 
   7 -10   4       11.98       10.88      2.46 o 
  -8  -9   4       18.86       26.07      4.35 o 
  -7  -9   4       10.63       14.77      3.48 o 
  -6  -9   4        2.92        1.45      1.00 o 
  -5  -9   4        6.13        6.24      1.40 o 
  -4  -9   4       27.31       27.71      1.87 o 
  -3  -9   4        0.92       -0.43      0.71 o 
  -2  -9   4      115.64      126.78      3.10 o 
  -1  -9   4       94.82       95.12      2.51 o 
   0  -9   4        0.15       -0.29      0.50 o 
   1  -9   4      201.91      238.29      3.79 o 
   2  -9   4       12.41       10.06      0.88 o 
   3  -9   4      137.37      144.57      2.54 o 
   4  -9   4        1.20        1.16      1.00 o 
   5  -9   4      197.35      208.44      5.81 o 
   6  -9   4      196.97      191.04      5.81 o 
   7  -9   4       32.18       40.52      4.35 o 
   8  -9   4       28.65       30.42      3.07 o 
  -8  -8   4        3.37        2.61      2.61 o 
  -7  -8   4        1.87        1.22      1.45 o 
  -6  -8   4       14.42       14.01      1.51 o 
  -5  -8   4        2.64        2.61      1.00 o 
  -4  -8   4       16.05       16.93      1.51 o 
  -3  -8   4        0.87        5.82      1.00 o 
  -2  -8   4        1.29        1.96      0.87 o 
  -1  -8   4       79.46       79.86      2.14 o 
   0  -8   4       56.26       73.02      1.59 o 
   1  -8   4      336.64      336.49      4.66 o 
   2  -8   4      990.36     1001.70     10.35 o 
   3  -8   4        4.62        8.53      0.87 o 
   4  -8   4      420.05      400.77      6.68 o 
   5  -8   4      193.03      205.58      5.81 o 
   6  -8   4        1.90        2.26      1.45 o 
   7  -8   4      154.42      172.95      6.52 o 
   8  -8   4        0.16       -1.84      1.84 o 
  -8  -7   4        1.25       -0.17      1.45 o 
  -7  -7   4        0.03        0.00      1.45 o 
  -6  -7   4       28.02       31.60      2.01 o 
  -5  -7   4       42.64       42.92      2.54 o 
  -4  -7   4        4.44        6.95      1.00 o 
  -3  -7   4       12.60       17.82      1.26 o 
  -2  -7   4     1381.62     1463.89     16.08 o 
  -1  -7   4       75.65       74.94      2.01 o 
   0  -7   4        5.40        8.61      0.55 o 
   1  -7   4      367.00      422.29      5.42 o 
   2  -7   4        7.91       11.53      0.87 o 
   3  -7   4        8.88       11.40      0.87 o 
   4  -7   4       49.77       52.09      1.55 o 
   5  -7   4       69.95       60.02      3.07 o 
   6  -7   4        0.61        1.39      1.45 o 
   7  -7   4       22.55       22.59      4.35 o 
   8  -7   4        1.83        1.12      2.09 o 
  -8  -6   4        1.48        2.09      1.45 o 
  -7  -6   4        0.06        1.30      1.23 o 
  -6  -6   4        6.27        7.58      1.11 o 
  -5  -6   4        2.81        1.09      1.38 o 
  -4  -6   4      268.26      277.81      3.97 o 
  -3  -6   4       12.32       16.63      0.94 o 
  -2  -6   4      938.22     1007.39     11.41 o 
  -1  -6   4      115.86      133.25      2.11 o 
   0  -6   4      350.60      429.44      5.49 o 
   1  -6   4      920.68     1115.33     12.51 o 
   2  -6   4      125.21      141.10      2.47 o 
   3  -6   4       42.01       36.69      1.31 o 
   4  -6   4      196.64      202.05      4.28 o 
   5  -6   4      255.11      249.04      6.15 o 
   6  -6   4      285.45      272.14      7.05 o 
   7  -6   4       81.72       80.81      4.78 o 
   8  -6   4        1.57        0.00      1.84 o 
  -9  -5   4        0.03        0.87      2.61 o 
  -8  -5   4        4.65        5.21      2.61 o 
  -7  -5   4        7.64        5.91      1.45 o 
  -6  -5   4        5.84        6.70      0.87 o 
  -5  -5   4       11.16       11.73      1.00 o 
  -4  -5   4       20.10       16.54      1.38 o 
  -3  -5   4      797.64      849.97      9.92 o 
  -2  -5   4       24.58       20.47      0.87 o 
  -1  -5   4       16.64       16.23      1.00 o 
   0  -5   4     2617.91     2808.07     29.37 o 
   1  -5   4      253.84      276.37      3.68 o 
   2  -5   4       29.87       37.53      1.14 o 
   3  -5   4       88.65       79.59      1.74 o 
   4  -5   4        1.10        1.12      0.50 o 
   5  -5   4       34.16       31.26      1.79 o 
   6  -5   4       84.09       80.86      3.69 o 
   7  -5   4       17.66       18.42      2.46 o 
   8  -5   4       44.84       48.68      3.69 o 
  -9  -4   4        1.99        0.00      2.61 o 
  -8  -4   4        0.03        0.87      2.61 o 
  -7  -4   4       14.49       13.70      1.51 o 
  -6  -4   4        4.34        3.69      0.87 o 
  -5  -4   4       72.90       71.18      1.74 o 
  -4  -4   4        3.42        1.09      0.44 o 
  -3  -4   4      204.25      185.80      2.89 o 
  -2  -4   4      141.92      155.40      2.36 o 
  -1  -4   4      225.17      204.14      2.89 o 
   0  -4   4     1139.12     1068.29     18.06 o 
   1  -4   4      945.41      982.91     10.89 o 
   2  -4   4      692.75      719.77      8.27 o 
   3  -4   4       22.42       20.53      0.94 o 
   4  -4   4      641.91      649.11      7.91 o 
   5  -4   4       13.49       12.30      1.67 o 
   6  -4   4       30.76       22.73      2.09 o 
   7  -4   4       29.39       32.15      2.71 o 
   8  -4   4        9.31       10.43      3.48 o 
   9  -4   4       20.06       14.12      2.46 o 
  -9  -3   4        0.01       -1.45      1.45 o 
  -8  -3   4        6.11        6.95      1.84 o 
  -7  -3   4        0.83        1.45      1.00 o 
  -6  -3   4        0.00        0.70      0.66 o 
  -5  -3   4        0.13        0.00      0.50 o 
  -4  -3   4       10.91       10.91      0.88 o 
  -3  -3   4       58.93       46.96      1.30 o 
  -2  -3   4      102.66       95.84      1.59 o 
  -1  -3   4       30.15       39.59      0.87 o 
   0  -3   4     2810.99     2907.72     30.10 o 
   1  -3   4        3.75       10.06      0.88 o 
   2  -3   4      245.84      238.37      3.35 o 
   3  -3   4       42.78       45.08      1.25 o 
   4  -3   4      437.41      457.93      5.73 o 
   5  -3   4       62.39       60.78      4.08 o 
   6  -3   4       13.76       13.69      1.26 o 
   7  -3   4       10.91       11.88      1.84 o 
   8  -3   4       25.47       23.21      2.71 o 
   9  -3   4        1.44        0.00      2.61 o 
  -9  -2   4        0.72        1.39      1.45 o 
  -8  -2   4        0.20       -0.87      1.23 o 
  -7  -2   4        3.88        1.74      1.23 o 
  -6  -2   4        5.59        6.43      0.87 o 
  -5  -2   4      107.18       98.67      2.63 o 
  -4  -2   4        0.08        3.37      1.30 o 
  -3  -2   4     1255.42     1184.27     12.84 o 
  -2  -2   4      618.60      639.07      7.17 o 
  -1  -2   4      200.49      198.87      2.48 o 
   0  -2   4      645.31      754.57      9.38 o 
   1  -2   4     1161.19     1170.85     14.42 o 
   2  -2   4     1008.15     1053.70     14.08 o 
   3  -2   4     2118.53     2213.39     23.54 o 
   4  -2   4       21.08       16.24      1.17 o 
   5  -2   4        8.29        5.83      1.17 o 
   6  -2   4        1.45        2.03      1.00 o 
   7  -2   4       11.83        6.52      1.84 o 
   8  -2   4        5.67        5.21      2.61 o 
   9  -2   4        0.15        0.87      1.84 o 
  -9  -1   4        2.55        6.22      2.61 o 
  -8  -1   4        5.08        4.35      1.84 o 
  -7  -1   4       54.95       52.14      2.71 o 
  -6  -1   4      160.87      141.08      2.91 o 
  -5  -1   4     1232.91     1182.06     13.57 o 
  -4  -1   4     2237.06     2166.18     23.10 o 
  -3  -1   4     2727.59     2725.81     32.79 o 
  -2  -1   4      977.57      907.59      9.69 o 
  -1  -1   4      110.82      117.80      2.77 o 
   0  -1   4     1795.97     1786.21     18.58 o 
   1  -1   4       78.36       86.06      1.51 o 
   2  -1   4        0.21        0.03      0.50 o 
   3  -1   4      691.93      726.96      9.95 o 
   4  -1   4        3.92        3.40      0.60 o 
   5  -1   4       10.98       12.93      1.11 o 
   6  -1   4       20.94       18.08      1.51 o 
   7  -1   4       27.94       23.04      2.46 o 
   8  -1   4        9.51        9.39      2.61 o 
   9  -1   4        0.17       -0.87      1.84 o 
  -9   0   4        0.63        0.87      1.84 o 
  -8   0   4        1.78        4.17      3.04 o 
  -7   0   4       14.38       15.87      1.51 o 
  -6   0   4      427.95      439.96      7.03 o 
  -5   0   4     1504.75     1409.84     15.67 o 
  -4   0   4     2388.54     2344.15     24.85 o 
  -3   0   4      326.21      301.90      3.79 o 
  -2   0   4     2138.66     1935.95     20.32 o 
  -1   0   4     7294.36     7095.40     72.81 o 
   0   0   4     6627.33     6302.20    106.99 o 
   1   0   4        0.86        0.84      0.50 o 
   2   0   4      843.63      830.18     10.72 o 
   3   0   4      855.80      873.06     11.56 o 
   4   0   4      147.22      141.59      3.09 o 
   5   0   4       26.25       28.11      1.51 o 
   6   0   4        8.26        7.42      1.32 o 
   7   0   4        4.85        5.37      1.81 o 
   8   0   4        4.17        3.48      1.84 o 
   9   0   4       10.50       11.36      2.46 o 
  -9   1   4        1.00       -0.52      1.45 o 
  -8   1   4        3.83        2.26      1.45 o 
  -7   1   4       18.75       19.63      2.34 o 
  -6   1   4        7.25        6.84      1.82 o 
  -5   1   4      159.57      150.70      2.64 o 
  -4   1   4     2383.88     2410.05     25.50 o 
  -3   1   4      584.32      520.76      6.04 o 
  -2   1   4     2014.77     2158.81     22.49 o 
  -1   1   4       47.85       45.04      0.88 o 
   0   1   4      221.27      228.46      2.70 o 
   1   1   4       65.31       66.67      2.51 o 
   2   1   4      322.39      341.29      5.02 o 
   3   1   4       93.52      105.82      4.78 o 
   4   1   4        5.62        4.47      0.79 o 
   5   1   4        1.51        1.52      0.71 o 
   6   1   4       46.29       51.23      2.14 o 
   7   1   4        3.05        2.28      1.11 o 
   8   1   4       61.12       73.87      5.21 o 
   9   1   4       72.15       77.15      6.95 o 
  -9   2   4       14.33       12.26      3.04 o 
  -8   2   4        0.32        1.74      1.23 o 
  -7   2   4       15.22       16.48      1.51 o 
  -6   2   4        0.26        0.58      1.00 o 
  -5   2   4       80.48       75.98      2.30 o 
  -4   2   4      576.28      574.60      6.80 o 
  -3   2   4       78.86       72.09      1.19 o 
  -2   2   4       41.08       39.66      1.76 o 
  -1   2   4        4.02        5.03      0.43 o 
   0   2   4       93.86       84.83      1.30 o 
   1   2   4      121.54      113.70      1.74 o 
   2   2   4       49.87       44.51      1.14 o 
   3   2   4       30.49       23.47      0.72 o 
   4   2   4        0.05       -0.55      0.55 o 
   5   2   4        0.61        1.16      1.00 o 
   6   2   4        0.43        0.29      1.00 o 
   7   2   4        0.19        0.76      1.11 o 
   8   2   4        2.03        0.00      1.11 o 
  -9   3   4       22.37       19.28      2.46 o 
  -8   3   4        0.74       -0.70      1.45 o 
  -7   3   4       33.21       33.40      2.96 o 
  -6   3   4       90.07      104.30      3.01 o 
  -5   3   4       41.65       41.53      3.73 o 
  -4   3   4      710.53      699.42      9.70 o 
  -3   3   4      279.04      261.95      5.80 o 
  -2   3   4       63.08       54.57      1.14 o 
  -1   3   4      116.01      106.40      1.74 o 
   0   3   4       60.67       64.11      1.30 o 
   1   3   4       52.80       70.86      1.30 o 
   2   3   4     2441.41     2548.66     26.73 o 
   3   3   4      435.01      413.99      5.29 o 
   4   3   4       12.49       12.46      1.16 o 
   5   3   4       86.58       88.29      2.65 o 
   6   3   4       25.27       29.44      2.01 o 
   7   3   4        9.95       15.76      1.51 o 
   8   3   4       22.76       22.85      3.91 o 
  -9   4   4        3.84        7.70      2.09 o 
  -8   4   4       28.17       33.51      3.07 o 
  -7   4   4        1.11       -0.29      1.00 o 
  -6   4   4      131.67      134.88      3.51 o 
  -5   4   4       10.38        7.02      1.00 o 
  -4   4   4       42.36       49.31      1.51 o 
  -3   4   4        0.03        2.92      0.89 o 
  -2   4   4      604.53      593.36      6.94 o 
  -1   4   4      327.79      371.53      4.55 o 
   0   4   4       23.62       23.94      0.87 o 
   1   4   4      769.43      876.50      9.77 o 
   2   4   4     4104.08     4433.42     45.93 o 
   3   4   4       14.66       16.48      1.14 o 
   4   4   4       44.23       48.34      3.81 o 
   5   4   4        0.47        0.22      0.71 o 
   6   4   4       74.78       77.31      2.88 o 
   7   4   4       46.44       47.10      3.34 o 
   8   4   4        0.01       -1.45      1.45 o 
  -9   5   4       21.71       19.75      2.71 o 
  -8   5   4       15.45       12.73      2.61 o 
  -7   5   4       21.35       22.91      2.01 o 
  -6   5   4       11.16       12.30      1.61 o 
  -5   5   4       34.62       45.60      2.01 o 
  -4   5   4      282.24      264.51      5.27 o 
  -3   5   4       75.72       90.51      2.14 o 
  -2   5   4       46.60       57.02      1.19 o 
  -1   5   4     1066.62     1105.76     12.07 o 
   0   5   4      133.66      136.38      2.11 o 
   1   5   4     1902.66     2017.97     21.57 o 
   2   5   4      153.24      179.06      2.47 o 
   3   5   4       13.66       12.26      1.03 o 
   4   5   4      194.66      195.94      3.82 o 
   5   5   4       47.36       48.35      2.71 o 
   6   5   4        9.51       11.51      2.17 o 
   7   5   4        4.13        2.17      1.84 o 
   8   5   4       16.34       18.19      2.71 o 
  -9   6   4        2.57        3.23      2.09 o 
  -8   6   4        6.10        5.65      1.84 o 
  -7   6   4        9.41       10.55      1.51 o 
  -6   6   4      139.00      127.74      3.89 o 
  -5   6   4       15.98       17.16      1.51 o 
  -4   6   4       21.82       22.14      1.51 o 
  -3   6   4       95.41       84.07      2.30 o 
  -2   6   4     1844.34     1789.08     21.96 o 
  -1   6   4        4.28        6.22      0.75 o 
   0   6   4       21.13       17.52      0.88 o 
   1   6   4     1754.13     1944.08     20.79 o 
   2   6   4       50.25       51.62      1.47 o 
   3   6   4       62.98       59.60      1.88 o 
   4   6   4      246.80      229.58      5.82 o 
   5   6   4        0.22        0.87      1.23 o 
   6   6   4      163.37      182.02      9.56 o 
   7   6   4        0.30        1.30      1.84 o 
   8   6   4        4.74        3.04      1.84 o 
  -9   7   4        1.82        0.00      1.84 o 
  -8   7   4        0.02       -1.30      1.30 o 
  -7   7   4        1.85        1.96      1.59 o 
  -6   7   4       35.26       33.53      2.01 o 
  -5   7   4       85.16       86.77      2.51 o 
  -4   7   4       71.96       77.43      2.30 o 
  -3   7   4        0.14        0.87      0.50 o 
  -2   7   4       73.61       70.62      1.57 o 
  -1   7   4      349.25      360.03      4.85 o 
   0   7   4        1.82        1.74      0.50 o 
   1   7   4       32.98       51.45      1.79 o 
   2   7   4       89.67      102.41      2.26 o 
   3   7   4      113.25      115.69      4.12 o 
   4   7   4       20.63       20.51      2.09 o 
   5   7   4      128.27      133.03      4.92 o 
   6   7   4       20.77       18.29      2.46 o 
   7   7   4       15.02       11.36      2.46 o 
   8   7   4        0.60        3.48      2.61 o 
  -8   8   4        3.46        5.65      1.84 o 
  -7   8   4        1.40        2.39      1.11 o 
  -6   8   4        9.06        8.77      1.26 o 
  -5   8   4       85.71       85.32      3.45 o 
  -4   8   4        1.27        1.30      0.92 o 
  -3   8   4        3.84        6.17      1.00 o 
  -2   8   4       70.08       81.67      1.92 o 
  -1   8   4       29.47       30.11      1.38 o 
   0   8   4      400.70      417.54      9.18 o 
   1   8   4      478.98      469.02      8.12 o 
   2   8   4       80.93       75.00      2.03 o 
   3   8   4       24.52       29.47      1.79 o 
   4   8   4       28.72       24.84      2.46 o 
   5   8   4        9.70        9.15      1.84 o 
   6   8   4        1.35        2.61      2.17 o 
   7   8   4        0.51       -0.43      1.84 o 
  -8   9   4       15.82       17.62      2.71 o 
  -7   9   4       12.61       14.59      2.21 o 
  -6   9   4        0.23       -0.87      1.00 o 
  -5   9   4        3.54        4.71      1.00 o 
  -4   9   4      270.65      272.40      5.61 o 
  -3   9   4       22.39       22.37      1.63 o 
  -2   9   4       15.44       16.08      2.61 o 
  -1   9   4      214.63      205.31      6.31 o 
   0   9   4      638.84      600.45      9.20 o 
   1   9   4     1555.00     1535.28     20.44 o 
   2   9   4       29.89       28.80      2.01 o 
   3   9   4      152.14      145.57      3.66 o 
   4   9   4       64.57       74.31      3.69 o 
   5   9   4       21.09       17.77      2.61 o 
   6   9   4        0.06        0.43      1.84 o 
   7   9   4        7.06        4.84      2.09 o 
  -8  10   4        0.04        0.43      2.17 o 
  -7  10   4        9.13       10.91      1.63 o 
  -6  10   4       10.89       15.92      1.79 o 
  -5  10   4        0.23        1.16      1.00 o 
  -4  10   4        9.14        6.95      1.11 o 
  -3  10   4       99.54       98.65      3.69 o 
  -2  10   4        3.25        3.04      2.17 o 
  -1  10   4       18.84       16.36      1.51 o 
   0  10   4      150.92      175.44      5.77 o 
   1  10   4      646.73      633.93     13.74 o 
   2  10   4        8.09        8.65      1.26 o 
   3  10   4      116.58      107.98      3.14 o 
   4  10   4       16.81       12.36      2.17 o 
   5  10   4        7.85        5.65      1.84 o 
   6  10   4        2.84        0.87      1.84 o 
  -7  11   4       30.03       30.74      2.51 o 
  -6  11   4        0.48        0.50      1.26 o 
  -5  11   4       30.96       31.34      3.04 o 
  -4  11   4        0.10        1.74      1.23 o 
  -3  11   4       70.89       61.90      3.48 o 
  -2  11   4       60.00       58.24      3.07 o 
  -1  11   4      312.47      271.36      6.76 o 
   0  11   4        3.59       -0.87      1.64 o 
   1  11   4        8.84       12.21      1.51 o 
   2  11   4       85.23       86.67      3.01 o 
   3  11   4       13.72       12.70      2.17 o 
   4  11   4       11.38       13.29      3.04 o 
   5  11   4        2.20        0.87      1.84 o 
   6  11   4        2.01        5.65      1.84 o 
  -7  12   4        5.12        1.30      1.84 o 
  -6  12   4        0.85        3.48      1.84 o 
  -5  12   4        0.08        1.30      1.23 o 
  -4  12   4      164.20      159.65      5.20 o 
  -3  12   4        6.41        3.30      3.04 o 
  -2  12   4        1.64       -0.87      1.23 o 
  -1  12   4      287.43      260.85      6.76 o 
   0  12   4       28.36       29.40      2.01 o 
   1  12   4        0.04       -0.58      1.00 o 
   2  12   4       24.77       27.05      2.49 o 
   3  12   4        9.89        8.77      1.51 o 
   4  12   4        1.79        1.56      1.45 o 
   5  12   4        2.29        0.43      1.84 o 
  -6  13   4        0.00        0.00      1.45 o 
  -5  13   4        1.62        1.74      1.84 o 
  -4  13   4        0.00        0.00      1.23 o 
  -3  13   4       25.83       26.42      2.71 o 
  -2  13   4        0.10        0.43      1.30 o 
  -1  13   4        1.36        1.74      1.23 o 
   0  13   4       13.64       10.65      1.51 o 
   1  13   4        1.34        1.96      1.28 o 
   2  13   4       12.46       12.30      1.88 o 
   3  13   4        1.34        2.61      1.84 o 
   4  13   4        0.96        0.87      1.84 o 
  -5  14   4        0.14       -1.39      1.45 o 
  -4  14   4        0.03       -0.17      1.45 o 
  -3  14   4        1.33        2.43      1.45 o 
  -2  14   4        0.12        0.87      1.23 o 
  -1  14   4        2.56        3.13      1.74 o 
   0  14   4       15.89       14.82      2.46 o 
   1  14   4        3.29        4.63      1.51 o 
   2  14   4       53.70       66.40      3.15 o 
   3  14   4        0.24       -0.43      1.84 o 
  -4  15   4        0.29       -1.30      1.30 o 
  -3  15   4        0.21        0.70      1.45 o 
  -2  15   4        3.10        3.13      1.74 o 
  -1  15   4        6.30        3.91      1.84 o 
   0  15   4        2.84        0.00      1.23 o 
   1  15   4        0.03       -1.45      1.45 o 
   2  15   4        1.49        2.90      1.51 o 
  -1  16   4        0.28       -0.87      1.84 o 
   0  16   4        2.72        1.74      2.61 o 
  -2 -16   5        0.43        0.00      2.61 o 
  -1 -16   5        0.05        0.35      1.45 o 
   0 -16   5       12.46        6.82      3.04 o 
   1 -16   5       26.00       29.55      4.35 o 
   2 -16   5        0.68        2.61      2.61 o 
  -3 -15   5        2.48        3.48      1.84 o 
  -2 -15   5        9.15       10.25      2.09 o 
  -1 -15   5        1.37        1.30      1.84 o 
   0 -15   5        0.55       -1.23      1.23 o 
   1 -15   5       62.76       63.44      5.21 o 
   2 -15   5        0.01       -1.23      1.23 o 
   3 -15   5        3.16        2.17      1.84 o 
   4 -15   5       16.16       14.67      2.46 o 
  -4 -14   5       15.74       13.48      2.46 o 
  -3 -14   5        3.33        2.61      1.84 o 
  -2 -14   5        7.05        5.65      2.17 o 
  -1 -14   5       38.44       34.76      4.35 o 
   0 -14   5        0.00        0.00      1.23 o 
   1 -14   5       85.25       97.21      3.32 o 
   2 -14   5        5.35        2.43      1.45 o 
   3 -14   5       11.08       21.37      2.46 o 
   4 -14   5        1.38       -1.04      1.45 o 
   5 -14   5        5.51        4.35      2.61 o 
  -5 -13   5        1.27        1.74      1.84 o 
  -4 -13   5        0.17        1.56      1.45 o 
  -3 -13   5       23.12       16.60      2.17 o 
  -2 -13   5       14.21       10.16      1.84 o 
  -1 -13   5        1.17       -0.43      1.30 o 
   0 -13   5       35.18       28.61      2.01 o 
   1 -13   5       35.81       31.36      2.27 o 
   2 -13   5        4.10        3.48      1.23 o 
   3 -13   5       75.30       71.20      3.91 o 
   4 -13   5        4.57        5.65      1.84 o 
   5 -13   5        2.23        2.61      2.61 o 
   6 -13   5        2.45        6.08      3.48 o 
  -6 -12   5        3.95        5.21      1.84 o 
  -5 -12   5       14.30       18.78      2.46 o 
  -4 -12   5      110.35      106.98      7.39 o 
  -3 -12   5      159.11      166.94      9.13 o 
  -2 -12   5       32.35       32.53      3.48 o 
  -1 -12   5        0.36        0.00      1.00 o 
   0 -12   5       50.24       50.44      5.33 o 
   1 -12   5        1.56        1.74      1.00 o 
   2 -12   5       18.63       18.03      1.51 o 
   3 -12   5       13.85       12.62      1.84 o 
   4 -12   5       18.08       17.92      2.09 o 
   5 -12   5        1.42        1.74      2.61 o 
   6 -12   5        3.00        6.95      3.48 o 
  -7 -11   5        4.33        1.74      2.61 o 
  -6 -11   5        7.69        7.04      1.84 o 
  -5 -11   5       29.10       23.59      2.46 o 
  -4 -11   5       12.08       11.30      1.84 o 
  -3 -11   5       26.49       29.17      2.46 o 
  -2 -11   5       62.37       62.10      2.96 o 
  -1 -11   5        0.01       -0.58      0.58 o 
   0 -11   5       24.26       21.56      1.51 o 
   1 -11   5        0.06       -0.68      0.68 o 
   2 -11   5        4.38        1.16      1.00 o 
   3 -11   5       80.44       65.49      2.51 o 
   4 -11   5        0.09       -0.87      1.00 o 
   5 -11   5       22.40       25.39      3.91 o 
   6 -11   5        3.51        6.83      2.09 o 
   7 -11   5        3.14        1.74      1.84 o 
  -7 -10   5       13.02       11.30      3.48 o 
  -6 -10   5        0.56        0.00      1.23 o 
  -5 -10   5       15.69       19.16      2.46 o 
  -4 -10   5       24.42       23.80      1.79 o 
  -3 -10   5       20.25       22.50      2.23 o 
  -2 -10   5      428.68      433.66      7.35 o 
  -1 -10   5      223.91      220.26      4.33 o 
   0 -10   5       12.44       15.26      2.14 o 
   1 -10   5        1.93        0.29      0.55 o 
   2 -10   5      112.34      109.41      2.63 o 
   3 -10   5        0.16        0.25      0.52 o 
   4 -10   5       18.11       20.97      1.63 o 
   5 -10   5        0.49        1.04      1.45 o 
   6 -10   5       13.01       10.34      2.61 o 
   7 -10   5        1.07       -0.87      2.61 o 
  -8  -9   5        0.75        0.00      2.61 o 
  -7  -9   5        1.10        0.87      2.61 o 
  -6  -9   5        0.06        1.39      1.74 o 
  -5  -9   5        0.09       -0.78      0.78 o 
  -4  -9   5       35.84       34.57      2.41 o 
  -3  -9   5       59.96       56.44      2.14 o 
  -2  -9   5      256.19      282.79      5.34 o 
  -1  -9   5       43.21       55.08      2.54 o 
   0  -9   5        9.53       11.34      1.00 o 
   1  -9   5        1.01        0.50      0.63 o 
   2  -9   5      429.52      397.11      5.53 o 
   3  -9   5      116.52      109.69      4.01 o 
   4  -9   5        0.72        1.16      1.37 o 
   5  -9   5      314.16      325.51      7.66 o 
   6  -9   5      115.23      127.27      6.95 o 
   7  -9   5       10.50        5.83      2.09 o 
  -8  -8   5        0.06       -1.74      1.74 o 
  -7  -8   5        1.31        1.74      1.74 o 
  -6  -8   5       21.09       19.56      1.84 o 
  -5  -8   5        8.70        8.50      1.11 o 
  -4  -8   5       22.79       23.39      1.63 o 
  -3  -8   5       56.10       53.95      2.01 o 
  -2  -8   5       50.42       44.49      1.79 o 
  -1  -8   5      267.71      297.34      6.15 o 
   0  -8   5        0.84        1.74      0.50 o 
   1  -8   5      992.63      991.08     11.40 o 
   2  -8   5     1525.57     1483.53     16.43 o 
   3  -8   5       32.36       26.76      1.30 o 
   4  -8   5       12.84       17.72      1.34 o 
   5  -8   5      711.01      703.61     13.21 o 
   6  -8   5       28.50       26.32      6.95 o 
   7  -8   5       62.00       61.01      3.96 o 
   8  -8   5       14.03       16.36      2.71 o 
  -8  -7   5        1.80        0.87      2.61 o 
  -7  -7   5        8.34        6.95      2.61 o 
  -6  -7   5        3.16        0.58      1.00 o 
  -5  -7   5       32.09       34.81      2.01 o 
  -4  -7   5        2.10        3.77      1.00 o 
  -3  -7   5      167.71      159.89      3.70 o 
  -2  -7   5       70.72       52.04      1.47 o 
  -1  -7   5        0.30        1.52      0.43 o 
   0  -7   5        3.27        4.92      0.50 o 
   1  -7   5      322.01      356.50      4.78 o 
   2  -7   5      114.76       85.52      1.82 o 
   3  -7   5       50.90       54.82      1.59 o 
   4  -7   5       21.15       22.92      1.30 o 
   5  -7   5       47.08       40.53      3.07 o 
   6  -7   5       94.16      104.44      3.96 o 
   7  -7   5        0.31        0.17      1.45 o 
   8  -7   5        0.19       -0.87      1.84 o 
  -8  -6   5        1.58        0.00      1.74 o 
  -7  -6   5       14.28       11.90      2.61 o 
  -6  -6   5        4.94        4.44      1.21 o 
  -5  -6   5       68.80       76.42      2.68 o 
  -4  -6   5       18.40       20.70      1.14 o 
  -3  -6   5      140.86      144.07      2.55 o 
  -2  -6   5      607.51      631.49      7.48 o 
  -1  -6   5      285.24      302.30      4.11 o 
   0  -6   5       77.79       83.77      1.62 o 
   1  -6   5        0.83        0.87      0.43 o 
   2  -6   5     1029.85      991.02     11.31 o 
   3  -6   5       74.73       74.50      1.85 o 
   4  -6   5      569.92      544.39      8.03 o 
   5  -6   5      214.05      212.09      5.53 o 
   6  -6   5       46.96       43.55      4.78 o 
   7  -6   5       14.57       13.09      2.09 o 
   8  -6   5        0.41        0.43      3.04 o 
  -8  -5   5        0.11       -1.74      1.74 o 
  -7  -5   5       12.26       11.36      1.84 o 
  -6  -5   5        7.57        8.93      0.94 o 
  -5  -5   5       35.92       35.66      2.01 o 
  -4  -5   5       14.44       21.13      1.14 o 
  -3  -5   5      458.28      479.99      5.86 o 
  -2  -5   5      102.89       99.83      2.13 o 
  -1  -5   5       28.68       30.81      0.94 o 
   0  -5   5        1.02        2.87      0.43 o 
   1  -5   5      825.90      978.14     10.88 o 
   2  -5   5      365.56      455.68      5.65 o 
   3  -5   5       62.53       49.57      1.38 o 
   4  -5   5       43.96       40.16      1.79 o 
   5  -5   5        7.00        5.77      1.30 o 
   6  -5   5        0.51        0.35      1.45 o 
   7  -5   5        1.78       -0.70      1.45 o 
   8  -5   5       30.34       41.13      6.52 o 
  -8  -4   5        5.26        3.48      2.61 o 
  -7  -4   5        7.41        7.46      0.94 o 
  -6  -4   5       31.47       27.44      1.30 o 
  -5  -4   5       92.99       91.69      2.17 o 
  -4  -4   5       11.82        9.09      0.87 o 
  -3  -4   5     2070.43     2076.93     22.23 o 
  -2  -4   5      268.04      282.11      3.68 o 
  -1  -4   5       50.30       54.57      1.04 o 
   0  -4   5     1860.94     1904.96     20.17 o 
   1  -4   5      882.61      892.44     10.01 o 
   2  -4   5      148.47      152.69      2.63 o 
   3  -4   5      697.59      711.16      8.47 o 
   4  -4   5     1155.38     1144.24     15.24 o 
   5  -4   5      178.34      186.09      4.12 o 
   6  -4   5       10.22        7.87      1.84 o 
   7  -4   5        0.21        0.43      1.23 o 
   8  -4   5       75.79       87.19      4.58 o 
  -9  -3   5        2.18        0.87      2.61 o 
  -8  -3   5        0.16        0.43      1.23 o 
  -7  -3   5        3.22        0.58      1.37 o 
  -6  -3   5       34.18       30.21      1.47 o 
  -5  -3   5        1.09        0.99      0.59 o 
  -4  -3   5       75.15       79.37      1.74 o 
  -3  -3   5      427.71      475.01      5.86 o 
  -2  -3   5       51.90       46.75      1.14 o 
  -1  -3   5     1356.48     1323.46     14.16 o 
   0  -3   5       21.53       25.72      0.66 o 
   1  -3   5      551.24      609.32      6.96 o 
   2  -3   5      147.23      155.41      2.48 o 
   3  -3   5      101.67      118.08      2.76 o 
   4  -3   5      312.01      334.55      5.52 o 
   5  -3   5        0.12        0.35      0.58 o 
   6  -3   5       41.69       49.85      2.14 o 
   7  -3   5       38.16       38.26      3.07 o 
   8  -3   5        7.18        9.18      2.09 o 
   9  -3   5        0.09        0.00      2.61 o 
  -9  -2   5        2.08        2.09      1.45 o 
  -8  -2   5        1.56       -0.43      1.23 o 
  -7  -2   5       58.14       47.94      2.14 o 
  -6  -2   5      183.02      179.76      3.35 o 
  -5  -2   5      182.04      201.73      3.35 o 
  -4  -2   5        6.32        1.85      2.01 o 
  -3  -2   5      715.31      679.05      7.83 o 
  -2  -2   5      262.60      217.99      2.91 o 
  -1  -2   5     1595.54     1619.64     20.36 o 
   0  -2   5       30.60       19.68      0.75 o 
   1  -2   5     1454.69     1509.30     16.02 o 
   2  -2   5      260.79      270.71      3.53 o 
   3  -2   5       64.48       63.17      1.25 o 
   4  -2   5       43.27       40.55      1.71 o 
   5  -2   5        4.08        3.10      0.71 o 
   6  -2   5        0.14       -1.00      1.00 o 
   7  -2   5        5.80        3.91      2.17 o 
   8  -2   5       14.41        9.39      2.09 o 
   9  -2   5        3.73        2.61      2.61 o 
  -9  -1   5        3.61        8.00      1.84 o 
  -8  -1   5       12.20        6.95      1.84 o 
  -7  -1   5       55.83       49.03      2.75 o 
  -6  -1   5        8.70        6.98      0.87 o 
  -5  -1   5       10.67       11.02      1.16 o 
  -4  -1   5     2575.06     2644.98     27.91 o 
  -3  -1   5      160.86      162.11      2.48 o 
  -2  -1   5      177.18      199.51      2.70 o 
  -1  -1   5      235.03      224.08      3.51 o 
   0  -1   5     1486.41     1456.32     17.64 o 
   1  -1   5     2492.73     2545.79     23.62 o 
   2  -1   5        3.90        3.68      0.50 o 
   3  -1   5     1086.45     1177.11     21.73 o 
   4  -1   5        0.78        0.00      0.50 o 
   5  -1   5       26.74       24.05      1.51 o 
   6  -1   5        1.33        1.16      1.00 o 
   7  -1   5        3.66        6.80      1.88 o 
   8  -1   5        7.78       11.30      2.09 o 
   9  -1   5        3.15        2.61      2.61 o 
  -9   0   5        1.62        1.30      1.84 o 
  -8   0   5        4.73        0.70      1.45 o 
  -7   0   5       21.57       21.79      1.63 o 
  -6   0   5      250.67      250.05      4.83 o 
  -5   0   5      171.16      174.66      3.51 o 
  -4   0   5     9628.46     9510.68    176.36 o 
  -3   0   5       36.19       34.39      1.13 o 
  -2   0   5     1141.96     1107.31     11.87 o 
  -1   0   5     1880.56     1670.16     23.20 o 
   0   0   5      822.66      731.01      7.94 o 
   1   0   5      312.22      289.67      3.89 o 
   2   0   5       28.66       26.37      1.00 o 
   3   0   5      215.66      221.75      4.02 o 
   4   0   5     1123.68     1101.27     17.30 o 
   5   0   5       24.50       23.89      1.51 o 
   6   0   5        4.75        4.63      1.00 o 
   7   0   5        4.60        6.18      1.51 o 
   8   0   5       56.07       62.57      3.96 o 
   9   0   5        0.66        3.48      2.61 o 
  -9   1   5        2.62        3.91      1.84 o 
  -8   1   5       66.90       64.27      3.91 o 
  -7   1   5        9.02        9.24      1.31 o 
  -6   1   5      155.81      150.10      4.16 o 
  -5   1   5       28.07       23.87      1.51 o 
  -4   1   5        4.58        3.32      0.66 o 
  -3   1   5      587.52      589.46      6.84 o 
  -2   1   5       52.00       36.14      0.87 o 
  -1   1   5        9.93       12.43      0.43 o 
   0   1   5      644.12      637.60      6.96 o 
   1   1   5       73.29       77.54      1.81 o 
   2   1   5        9.89       14.10      0.66 o 
   3   1   5      580.69      621.97      8.86 o 
   4   1   5        1.29        0.00      0.82 o 
   5   1   5       57.62       54.21      2.01 o 
   6   1   5        1.98        1.45      1.09 o 
   7   1   5       17.07       17.27      2.48 o 
   8   1   5       47.55       48.16      8.69 o 
   9   1   5        3.18        1.74      2.61 o 
  -9   2   5        8.42        9.39      2.09 o 
  -8   2   5        2.10        2.61      1.45 o 
  -7   2   5        1.10        1.45      1.00 o 
  -6   2   5       64.82       65.11      2.30 o 
  -5   2   5      112.96      123.86      3.01 o 
  -4   2   5      128.17      134.79      2.28 o 
  -3   2   5       10.38        9.61      0.48 o 
  -2   2   5       41.68       42.04      1.02 o 
  -1   2   5      269.09      239.21      3.04 o 
   0   2   5      408.19      371.24      4.35 o 
   1   2   5       71.05       80.06      1.91 o 
   2   2   5      609.87      657.88     11.93 o 
   3   2   5     1734.99     1779.36     20.77 o 
   4   2   5       52.84       54.76      2.01 o 
   5   2   5       11.33       12.52      1.11 o 
   6   2   5       46.70       45.12      4.49 o 
   7   2   5        4.01        5.09      1.26 o 
   8   2   5        8.63       12.84      1.79 o 
  -9   3   5       22.37       25.12      2.71 o 
  -8   3   5        9.40       10.88      1.84 o 
  -7   3   5       16.00       14.91      1.51 o 
  -6   3   5       12.73       14.53      1.51 o 
  -5   3   5       14.09       11.66      1.14 o 
  -4   3   5      243.17      213.58      4.02 o 
  -3   3   5       53.43       62.56      2.45 o 
  -2   3   5        0.51        1.30      0.43 o 
  -1   3   5     1214.27     1174.95     12.74 o 
   0   3   5        6.26        9.23      0.50 o 
   1   3   5        2.58        4.44      0.63 o 
   2   3   5     1738.13     1936.12     20.70 o 
   3   3   5     1064.40     1085.01     12.16 o 
   4   3   5      190.95      179.78      3.82 o 
   5   3   5       19.76       21.89      1.51 o 
   6   3   5       19.12       23.10      1.79 o 
   7   3   5       36.23       32.19      2.30 o 
   8   3   5        0.87        1.30      1.84 o 
  -9   4   5       13.35       14.67      2.46 o 
  -8   4   5        7.60        8.39      1.84 o 
  -7   4   5        3.14        3.15      1.11 o 
  -6   4   5       95.92      101.69      3.01 o 
  -5   4   5      155.00      156.20      3.51 o 
  -4   4   5       11.48       11.11      1.00 o 
  -3   4   5       61.89       60.85      1.63 o 
  -2   4   5      380.37      403.58     10.64 o 
  -1   4   5     1256.39     1288.06     17.61 o 
   0   4   5      602.32      658.80      7.60 o 
   1   4   5     1224.12     1343.98     14.69 o 
   2   4   5      754.93      796.34     10.55 o 
   3   4   5      641.30      705.89     12.05 o 
   4   4   5       49.11       52.59      2.01 o 
   5   4   5      133.66      137.82      3.32 o 
   6   4   5        1.03        1.19      1.11 o 
   7   4   5        1.44        1.74      1.84 o 
   8   4   5        0.12        1.61      2.09 o 
  -9   5   5        1.36        0.87      1.45 o 
  -8   5   5       61.60       67.02      3.69 o 
  -7   5   5       18.90       19.06      1.63 o 
  -6   5   5        0.40        0.87      1.00 o 
  -5   5   5      279.99      300.50      5.52 o 
  -4   5   5        7.09       12.46      1.30 o 
  -3   5   5      138.80      133.98      2.81 o 
  -2   5   5      686.80      658.39      7.57 o 
  -1   5   5        4.39        5.29      0.43 o 
   0   5   5      481.85      490.85      5.97 o 
   1   5   5      163.60      209.03      3.00 o 
   2   5   5       41.36       48.74      2.13 o 
   3   5   5       48.47       50.86      1.47 o 
   4   5   5       25.50       22.90      1.63 o 
   5   5   5       71.48       68.23      3.07 o 
   6   5   5        5.52        6.08      1.84 o 
   7   5   5      135.50      146.45      5.53 o 
   8   5   5        1.74        0.43      1.84 o 
  -9   6   5       13.10        7.45      2.09 o 
  -8   6   5       14.84       13.22      2.09 o 
  -7   6   5        1.03        1.63      1.11 o 
  -6   6   5        0.21        1.16      1.00 o 
  -5   6   5       92.70       98.48      2.81 o 
  -4   6   5        7.57        9.87      1.00 o 
  -3   6   5      462.94      453.80      6.85 o 
  -2   6   5       43.76       43.67      1.14 o 
  -1   6   5       45.96       43.64      1.30 o 
   0   6   5       24.72       26.12      1.14 o 
   1   6   5        2.91        1.96      0.43 o 
   2   6   5      394.52      409.32      5.29 o 
   3   6   5       28.97       28.96      1.63 o 
   4   6   5       75.55       72.46      7.39 o 
   5   6   5       15.01       18.31      3.04 o 
   6   6   5       45.58       46.50      3.07 o 
   7   6   5        0.40        3.23      2.09 o 
   8   6   5        5.19       13.04      3.48 o 
  -9   7   5        1.20       -0.52      1.74 o 
  -8   7   5        0.71        1.22      1.74 o 
  -7   7   5        4.58        4.89      1.15 o 
  -6   7   5       17.95       18.84      2.39 o 
  -5   7   5        0.09        0.87      1.00 o 
  -4   7   5        2.84        1.09      0.77 o 
  -3   7   5       20.56       26.69      1.51 o 
  -2   7   5      232.50      270.16      5.47 o 
  -1   7   5      107.78      104.49      2.03 o 
   0   7   5       44.52       46.94      1.26 o 
   1   7   5      495.63      529.13      8.03 o 
   2   7   5      293.43      298.87      5.99 o 
   3   7   5        0.26        0.65      0.71 o 
   4   7   5       23.98       27.19      2.61 o 
   5   7   5        5.76        2.78      1.45 o 
   6   7   5        0.56        1.74      4.35 o 
   7   7   5        2.42        1.74      1.84 o 
  -8   8   5        6.32        7.20      2.09 o 
  -7   8   5        9.84        8.10      1.30 o 
  -6   8   5        1.10        0.87      1.00 o 
  -5   8   5       13.38       15.50      1.51 o 
  -4   8   5        0.62        0.87      1.02 o 
  -3   8   5      285.99      299.06      6.36 o 
  -2   8   5       11.46       11.28      1.64 o 
  -1   8   5        8.93        8.39      0.66 o 
   0   8   5       32.45       35.79      1.63 o 
   1   8   5      318.16      287.85      5.76 o 
   2   8   5      731.21      770.15     11.21 o 
   3   8   5       19.52       16.87      1.51 o 
   4   8   5        0.67        0.70      3.04 o 
   5   8   5       78.55       74.90      3.69 o 
   6   8   5        4.42        4.35      1.84 o 
   7   8   5        2.06        1.30      1.84 o 
  -8   9   5        0.74        0.70      1.45 o 
  -7   9   5        0.04       -1.00      1.00 o 
  -6   9   5        5.47        4.97      1.26 o 
  -5   9   5        3.31        2.90      1.00 o 
  -4   9   5        0.31       -1.08      1.08 o 
  -3   9   5       64.72       72.45      2.30 o 
  -2   9   5       21.42       21.30      1.84 o 
  -1   9   5      390.84      389.17      6.49 o 
   0   9   5      584.75      569.66      8.86 o 
   1   9   5        0.01       -1.00      1.00 o 
   2   9   5      259.95      260.74      7.78 o 
   3   9   5       47.27       49.53      3.68 o 
   4   9   5        0.45       -0.87      1.23 o 
   5   9   5       66.23       72.13      5.21 o 
   6   9   5        0.47        2.17      1.84 o 
  -8  10   5        4.54        4.78      2.17 o 
  -7  10   5       56.13       54.33      7.48 o 
  -6  10   5       17.99       20.47      2.16 o 
  -5  10   5       28.57       27.73      3.30 o 
  -4  10   5       14.99       14.35      1.84 o 
  -3  10   5       13.39       11.88      1.84 o 
  -2  10   5       19.23       16.65      3.04 o 
  -1  10   5       14.43       15.69      2.24 o 
   0  10   5      828.66      820.02     13.37 o 
   1  10   5       61.56       48.78      2.14 o 
   2  10   5      245.15      232.82      8.78 o 
   3  10   5        0.81        0.87      1.23 o 
   4  10   5       20.71       26.94      2.46 o 
   5  10   5       14.57       16.37      2.46 o 
   6  10   5        5.38        6.21      2.17 o 
  -7  11   5        0.65       -0.29      1.51 o 
  -6  11   5       85.37       93.88      6.52 o 
  -5  11   5       14.99       14.77      2.09 o 
  -4  11   5       90.90       79.58      3.69 o 
  -3  11   5      301.26      291.25      7.38 o 
  -2  11   5       68.39       63.25      3.91 o 
  -1  11   5        1.85        0.00      1.23 o 
   0  11   5       10.46       15.97      1.51 o 
   1  11   5       64.55       68.66      2.51 o 
   2  11   5        0.04        0.43      1.54 o 
   3  11   5       34.38       30.92      2.71 o 
   4  11   5        3.64        2.26      1.74 o 
   5  11   5        1.24        6.08      1.84 o 
  -7  12   5       11.41       11.30      3.48 o 
  -6  12   5        8.67        8.00      3.91 o 
  -5  12   5        0.00        0.70      1.45 o 
  -4  12   5        8.10        8.94      1.84 o 
  -3  12   5        4.81        5.04      1.45 o 
  -2  12   5       25.64       23.04      2.46 o 
  -1  12   5        0.84        0.87      1.74 o 
   0  12   5        7.92        3.48      2.05 o 
   1  12   5       24.51       22.62      2.01 o 
   2  12   5       10.07        7.94      1.51 o 
   3  12   5       10.84       10.47      2.17 o 
   4  12   5        6.05        4.35      1.84 o 
   5  12   5        0.02        0.87      1.84 o 
  -6  13   5        0.10        1.74      1.84 o 
  -5  13   5        6.67        5.21      1.84 o 
  -4  13   5       10.59       11.07      2.09 o 
  -3  13   5       15.87       15.33      2.61 o 
  -2  13   5        2.36        1.30      2.17 o 
  -1  13   5       36.14       30.48      3.91 o 
   0  13   5       99.23      109.94      4.30 o 
   1  13   5        4.14        6.08      1.51 o 
   2  13   5        0.31        2.06      1.56 o 
   3  13   5        3.51        6.95      1.84 o 
   4  13   5        7.76       11.30      2.46 o 
  -5  14   5        0.14       -1.74      1.74 o 
  -4  14   5        0.90        0.52      1.45 o 
  -3  14   5        6.20        8.07      2.09 o 
  -2  14   5        5.04        6.52      1.84 o 
  -1  14   5       11.36       17.42      2.46 o 
   0  14   5       28.39       30.29      3.07 o 
   1  14   5       15.37       20.34      2.01 o 
   2  14   5        2.75        5.90      1.51 o 
   3  14   5        6.09        9.56      2.46 o 
  -3  15   5        3.29        3.04      1.84 o 
  -2  15   5        0.18        1.39      1.74 o 
  -1  15   5       18.25       23.69      2.71 o 
   0  15   5        0.09        0.43      1.84 o 
   1  15   5        2.65        1.30      1.84 o 
   2  15   5        4.43        6.08      1.84 o 
  -1 -16   6        1.10        1.22      1.45 o 
   0 -16   6        2.10        3.04      1.84 o 
   1 -16   6        2.17        5.21      2.61 o 
   2 -16   6        0.22        0.87      1.74 o 
  -3 -15   6        1.16        1.30      1.84 o 
  -2 -15   6        5.22        0.87      1.84 o 
  -1 -15   6        5.22       10.43      2.09 o 
   0 -15   6       28.00       27.47      3.48 o 
   1 -15   6       16.70       17.38      3.48 o 
   2 -15   6        4.25       11.30      3.48 o 
   3 -15   6        2.95        3.48      2.61 o 
   4 -15   6       13.62       19.12      3.48 o 
  -4 -14   6       14.69       13.27      2.46 o 
  -3 -14   6        0.07       -1.23      1.23 o 
  -2 -14   6       43.83       41.80      3.91 o 
  -1 -14   6        0.01        0.00      1.74 o 
   0 -14   6       63.90       73.44      3.69 o 
   1 -14   6       65.77       63.88      3.69 o 
   2 -14   6       14.72       13.90      2.61 o 
   3 -14   6        1.43       -0.87      1.74 o 
   4 -14   6       47.09       53.90      3.69 o 
   5 -14   6        4.29        6.08      3.48 o 
  -5 -13   6        1.03       -1.22      1.74 o 
  -4 -13   6        0.16       -0.87      1.23 o 
  -3 -13   6        1.68        2.09      1.45 o 
  -2 -13   6        1.22        0.43      1.23 o 
  -1 -13   6        2.65        1.30      1.30 o 
   0 -13   6       23.33       25.47      2.61 o 
   1 -13   6       13.10       14.95      3.04 o 
   2 -13   6        5.67        5.21      1.45 o 
   3 -13   6        0.46        0.43      1.23 o 
   4 -13   6        9.32       10.43      1.84 o 
   5 -13   6        1.00       -0.87      2.61 o 
  -6 -12   6        2.12        1.74      1.84 o 
  -5 -12   6       28.61       30.91      3.07 o 
  -4 -12   6      162.30      154.78      5.20 o 
  -3 -12   6       93.88       90.53      3.96 o 
  -2 -12   6        5.71        5.77      1.45 o 
  -1 -12   6        3.82        4.35      1.23 o 
   0 -12   6      107.23      113.46      4.30 o 
   1 -12   6        0.37       -0.71      0.71 o 
   2 -12   6        0.59        0.29      1.09 o 
   3 -12   6        6.44        6.63      1.11 o 
   4 -12   6       54.18       55.67      3.07 o 
   5 -12   6        7.80        8.69      2.61 o 
   6 -12   6        9.57       11.36      2.46 o 
  -7 -11   6        0.00        3.48      2.61 o 
  -6 -11   6        1.24        2.09      1.45 o 
  -5 -11   6        9.28       10.43      3.48 o 
  -4 -11   6        7.22        7.82      1.84 o 
  -3 -11   6      275.29      253.14      6.95 o 
  -2 -11   6       39.32       34.33      2.46 o 
  -1 -11   6       21.45       19.18      3.04 o 
   0 -11   6      138.79      137.00      3.32 o 
   1 -11   6        4.46        4.35      1.43 o 
   2 -11   6        5.38        5.82      1.00 o 
   3 -11   6        5.77        2.17      1.23 o 
   4 -11   6       12.93       11.86      1.51 o 
   5 -11   6       25.23       26.28      2.71 o 
   6 -11   6       28.33       28.24      3.48 o 
   7 -11   6        0.09        1.74      2.61 o 
  -7 -10   6        3.75        5.21      2.61 o 
  -6 -10   6        7.79       10.88      1.84 o 
  -5 -10   6       15.38       17.91      2.46 o 
  -4 -10   6       78.11       80.19      4.35 o 
  -3 -10   6       77.57       69.54      3.34 o 
  -2 -10   6       99.66       93.87      3.69 o 
  -1 -10   6       28.42       31.49      1.79 o 
   0 -10   6      148.71      144.51      5.79 o 
   1 -10   6        4.58        4.35      1.43 o 
   2 -10   6        0.75       -0.14      1.42 o 
   3 -10   6      593.05      561.55      7.60 o 
   4 -10   6       32.84       30.30      2.01 o 
   5 -10   6        0.52        1.39      1.74 o 
   6 -10   6        5.36        6.08      1.84 o 
   7 -10   6        0.41       -1.30      1.84 o 
  -8  -9   6        0.25        0.00      2.61 o 
  -7  -9   6        0.77        0.87      1.74 o 
  -6  -9   6       13.84       14.16      3.04 o 
  -5  -9   6       24.36       19.61      5.65 o 
  -4  -9   6        0.49        2.61      1.74 o 
  -3  -9   6       29.46       27.83      1.79 o 
  -2  -9   6       39.49       41.31      1.79 o 
  -1  -9   6        7.09        7.29      1.76 o 
   0  -9   6       17.96       19.58      1.26 o 
   1  -9   6       45.27       48.82      1.59 o 
   2  -9   6      241.06      239.82      3.91 o 
   3  -9   6      772.53      802.37     10.00 o 
   4  -9   6      150.69      141.84      3.14 o 
   5  -9   6       10.68       13.22      2.09 o 
   6  -9   6       33.34       34.38      3.07 o 
   7  -9   6        3.92        4.35      1.84 o 
  -8  -8   6        0.55       -0.87      1.74 o 
  -7  -8   6        0.04        1.30      1.30 o 
  -6  -8   6       34.16       36.48      3.91 o 
  -5  -8   6       23.10       23.10      1.84 o 
  -4  -8   6        5.65        5.83      1.30 o 
  -3  -8   6       28.35       30.69      1.79 o 
  -2  -8   6       52.56       60.82      2.14 o 
  -1  -8   6       47.09       47.80      1.51 o 
   0  -8   6      559.46      589.72      7.26 o 
   1  -8   6        0.68        0.74      0.88 o 
   2  -8   6       13.16       11.76      0.88 o 
   3  -8   6     2794.86     2822.71     30.29 o 
   4  -8   6        1.75        2.32      1.09 o 
   5  -8   6      375.32      368.07      8.28 o 
   6  -8   6        3.10        1.30      3.04 o 
   7  -8   6        4.61        3.91      1.84 o 
   8  -8   6       44.84       51.27      6.08 o 
  -8  -7   6        0.86        0.00      2.61 o 
  -7  -7   6        4.10        3.13      1.74 o 
  -6  -7   6        0.34        0.87      1.23 o 
  -5  -7   6       66.59       65.49      2.51 o 
  -4  -7   6      119.50      127.87      3.32 o 
  -3  -7   6       18.50       22.31      1.09 o 
  -2  -7   6       65.76       68.25      2.01 o 
  -1  -7   6      319.53      336.86      4.55 o 
   0  -7   6      199.48      191.06      3.69 o 
   1  -7   6      139.53      120.70      2.26 o 
   2  -7   6      327.95      381.80      5.22 o 
   3  -7   6        0.38        1.01      0.55 o 
   4  -7   6      172.17      175.29      3.82 o 
   5  -7   6       11.31       14.35      1.84 o 
   6  -7   6        1.36       -0.87      1.23 o 
   7  -7   6        6.69        5.21      1.84 o 
   8  -7   6        7.25        5.46      2.09 o 
  -7  -6   6        2.32        1.30      1.23 o 
  -6  -6   6       69.57       76.85      2.51 o 
  -5  -6   6       59.29       60.51      2.63 o 
  -4  -6   6      200.69      197.93      4.52 o 
  -3  -6   6       23.14       27.20      1.02 o 
  -2  -6   6      194.54      206.57      3.24 o 
  -1  -6   6     1025.10     1149.82     12.71 o 
   0  -6   6       63.84       46.27      1.31 o 
   1  -6   6      466.92      467.44      5.86 o 
   2  -6   6       72.73       76.73      1.74 o 
   3  -6   6       15.31       12.61      0.87 o 
   4  -6   6      542.42      531.70     10.36 o 
   5  -6   6      256.93      254.71      8.19 o 
   6  -6   6       16.12       16.80      2.09 o 
   7  -6   6        2.42        0.87      1.84 o 
   8  -6   6       16.09       17.24      3.48 o 
  -7  -5   6        0.50        3.91      1.30 o 
  -6  -5   6        7.81        6.08      0.87 o 
  -5  -5   6        1.32        1.74      0.66 o 
  -4  -5   6       83.98       77.01      1.92 o 
  -3  -5   6      155.30      154.73      2.55 o 
  -2  -5   6     1525.41     1561.81     16.87 o 
  -1  -5   6      124.74      140.34      2.02 o 
   0  -5   6        0.75        1.74      0.43 o 
   1  -5   6     1039.89     1155.10     14.73 o 
   2  -5   6       19.30       21.76      1.02 o 
   3  -5   6       42.77       42.19      1.30 o 
   4  -5   6       17.28       15.29      1.26 o 
   5  -5   6       19.15       23.10      1.63 o 
   6  -5   6      277.35      274.14      7.05 o 
   7  -5   6        7.28        9.89      2.09 o 
   8  -5   6        3.03        1.74      1.84 o 
  -8  -4   6        0.91        1.74      1.74 o 
  -7  -4   6        5.58        6.48      0.94 o 
  -6  -4   6        2.35        3.04      1.00 o 
  -5  -4   6        3.47        1.01      0.55 o 
  -4  -4   6      101.16      101.16      2.03 o 
  -3  -4   6       57.09       55.12      1.47 o 
  -2  -4   6      666.16      623.68      7.53 o 
  -1  -4   6     1153.11     1152.16     13.05 o 
   0  -4   6      104.90      109.57      1.82 o 
   1  -4   6       38.64       31.46      0.94 o 
   2  -4   6     1363.62     1559.73     16.87 o 
   3  -4   6       18.68       20.32      1.02 o 
   4  -4   6        0.36        0.17      0.86 o 
   5  -4   6      239.45      227.92      6.51 o 
   6  -4   6       12.20       11.93      1.51 o 
   7  -4   6        9.37        8.44      2.09 o 
   8  -4   6       38.16       36.20      3.48 o 
  -9  -3   6        4.24        6.95      2.61 o 
  -8  -3   6        4.60        3.48      1.45 o 
  -7  -3   6        1.06        0.87      1.00 o 
  -6  -3   6       13.13       12.62      1.25 o 
  -5  -3   6       10.12       12.74      0.87 o 
  -4  -3   6      377.15      336.93      5.65 o 
  -3  -3   6      598.67      565.19      6.73 o 
  -2  -3   6     1651.24     1588.58     16.88 o 
  -1  -3   6        0.73        0.00      0.50 o 
   0  -3   6      127.34      123.13      2.03 o 
   1  -3   6        5.15        7.82      1.00 o 
   2  -3   6     2363.28     2648.50     27.92 o 
   3  -3   6        0.19       -0.82      0.82 o 
   4  -3   6       62.87       56.13      2.37 o 
   5  -3   6       36.81       36.30      1.79 o 
   6  -3   6       78.41       88.62      4.70 o 
   7  -3   6        0.03        1.91      1.45 o 
   8  -3   6        0.05        0.43      1.84 o 
  -9  -2   6        1.62        1.74      3.48 o 
  -8  -2   6        1.16        1.30      1.23 o 
  -7  -2   6       22.42       22.91      2.01 o 
  -6  -2   6      233.25      217.60      4.60 o 
  -5  -2   6       45.61       39.19      2.63 o 
  -4  -2   6      267.30      290.19      4.01 o 
  -3  -2   6      242.22      234.40      3.35 o 
  -2  -2   6     1179.82     1203.57     22.04 o 
  -1  -2   6     1252.12     1290.70     16.10 o 
   0  -2   6      716.60      754.69      9.37 o 
   1  -2   6       34.47       36.56      0.87 o 
   2  -2   6      185.41      164.68      2.81 o 
   3  -2   6      142.13      146.72      2.28 o 
   4  -2   6       44.01       37.15      1.63 o 
   5  -2   6       19.73       22.48      2.02 o 
   6  -2   6       29.31       29.12      3.18 o 
   7  -2   6       11.16       14.09      2.09 o 
   8  -2   6       31.36       35.28      3.34 o 
  -9  -1   6        0.76        1.74      1.84 o 
  -8  -1   6        7.86        8.81      3.04 o 
  -7  -1   6      274.63      274.49      5.52 o 
  -6  -1   6      844.43      810.43     11.55 o 
  -5  -1   6      183.88      187.29      4.27 o 
  -4  -1   6      485.23      466.26      5.86 o 
  -3  -1   6      655.88      589.39      7.06 o 
  -2  -1   6      333.96      285.06      3.68 o 
  -1  -1   6      292.94      278.57      4.02 o 
   0  -1   6     1755.68     1755.85     18.54 o 
   1  -1   6      577.41      612.45     11.21 o 
   2  -1   6      137.03      154.50      2.28 o 
   3  -1   6       53.53       63.23      2.01 o 
   4  -1   6       45.55       43.50      1.51 o 
   5  -1   6      105.88       94.02      2.65 o 
   6  -1   6       24.74       25.26      2.68 o 
   7  -1   6        2.78        4.67      1.11 o 
   8  -1   6       29.02       26.07      2.71 o 
  -9   0   6       10.86       11.30      2.46 o 
  -8   0   6       29.42       30.42      2.46 o 
  -7   0   6      329.08      343.51     11.10 o 
  -6   0   6        0.10        2.03      1.37 o 
  -5   0   6       60.72       53.41      1.59 o 
  -4   0   6     1160.71     1076.32     13.70 o 
  -3   0   6     2031.61     2158.47     22.89 o 
  -2   0   6      647.96      594.98      6.73 o 
  -1   0   6      292.05      256.15      3.35 o 
   0   0   6      896.71      879.58      9.58 o 
   1   0   6      848.98      838.96     10.40 o 
   2   0   6       21.74       24.75      0.66 o 
   3   0   6       57.25       59.85      2.01 o 
   4   0   6      765.92      772.27     15.01 o 
   5   0   6        6.43        5.34      1.46 o 
   6   0   6        5.33        5.82      1.00 o 
   7   0   6        0.48        1.52      1.11 o 
   8   0   6        1.00        1.74      1.84 o 
  -9   1   6        1.13        1.30      2.17 o 
  -8   1   6       53.16       53.01      3.34 o 
  -7   1   6        9.61        4.78      1.11 o 
  -6   1   6       65.36       68.99      2.51 o 
  -5   1   6      111.03      105.35      3.23 o 
  -4   1   6      852.19      948.35     11.90 o 
  -3   1   6      137.35      158.04      2.36 o 
  -2   1   6      605.02      578.09      8.04 o 
  -1   1   6        7.55       11.17      0.55 o 
   0   1   6     1119.56     1228.60     13.07 o 
   1   1   6       36.57       58.05      1.14 o 
   2   1   6        5.27        6.51      0.55 o 
   3   1   6       44.34       46.38      1.51 o 
   4   1   6        9.48       11.98      1.00 o 
   5   1   6        0.73        0.00      0.71 o 
   6   1   6       65.16       76.13      2.81 o 
   7   1   6      267.02      281.54      6.02 o 
   8   1   6        0.23        1.16      1.51 o 
  -9   2   6        6.10        9.16      2.61 o 
  -8   2   6        0.66        1.39      1.45 o 
  -7   2   6       10.24        8.77      1.26 o 
  -6   2   6       85.51       90.08      3.35 o 
  -5   2   6       58.36       48.96      2.53 o 
  -4   2   6        9.27       14.49      1.05 o 
  -3   2   6      254.37      254.55      4.16 o 
  -2   2   6      156.65      161.18      2.36 o 
  -1   2   6       84.18       72.83      1.30 o 
   0   2   6        6.79       12.60      0.63 o 
   1   2   6      347.87      391.53      4.88 o 
   2   2   6      158.51      177.78      2.64 o 
   3   2   6       98.32       85.43      2.30 o 
   4   2   6      137.04      127.48      3.01 o 
   5   2   6       30.28       30.20      2.01 o 
   6   2   6       16.61       17.39      1.84 o 
   7   2   6      143.08      139.94      4.16 o 
   8   2   6        3.81        4.27      1.63 o 
  -9   3   6        3.58        3.48      1.84 o 
  -8   3   6       47.20       53.18      5.65 o 
  -7   3   6        3.02        1.74      1.23 o 
  -6   3   6       37.77       35.94      2.01 o 
  -5   3   6      177.80      192.22      4.01 o 
  -4   3   6       42.57       35.17      1.51 o 
  -3   3   6        2.97        2.39      0.43 o 
  -2   3   6        8.50        7.29      0.48 o 
  -1   3   6      227.80      249.71      3.35 o 
   0   3   6      142.09      135.18      2.63 o 
   1   3   6     1705.68     1812.25     19.39 o 
   2   3   6       11.81       10.43      0.66 o 
   3   3   6       18.31       21.73      1.26 o 
   4   3   6        5.38        4.92      1.00 o 
   5   3   6        0.78        1.45      1.00 o 
   6   3   6        0.04       -0.87      1.00 o 
   7   3   6        0.21        0.99      1.26 o 
   8   3   6        4.55        7.57      2.09 o 
  -9   4   6        0.11       -0.52      1.74 o 
  -8   4   6        7.94        9.52      2.17 o 
  -7   4   6        9.20        7.15      1.26 o 
  -6   4   6        1.71        3.48      1.00 o 
  -5   4   6        3.94        3.19      1.00 o 
  -4   4   6       23.67       22.94      1.51 o 
  -3   4   6       21.11       38.32      0.75 o 
  -2   4   6        7.92        6.59      0.50 o 
  -1   4   6      199.32      213.10      6.27 o 
   0   4   6     4457.14     4895.11     50.69 o 
   1   4   6        0.40        0.43      0.50 o 
   2   4   6      597.47      634.61      7.60 o 
   3   4   6      135.65      140.45      3.15 o 
   4   4   6       23.80       20.95      1.51 o 
   5   4   6      147.86      159.88      3.82 o 
   6   4   6        0.24       -0.52      1.45 o 
   7   4   6        0.35        0.43      1.84 o 
   8   4   6        3.00        2.17      1.84 o 
  -9   5   6        1.45        1.39      1.45 o 
  -8   5   6        0.96        1.85      1.11 o 
  -7   5   6       21.88       20.26      1.79 o 
  -6   5   6       90.88       88.23      3.51 o 
  -5   5   6       76.56       77.15      3.64 o 
  -4   5   6       14.31       19.37      1.26 o 
  -3   5   6      114.18      109.33      2.51 o 
  -2   5   6      394.81      408.79      5.65 o 
  -1   5   6     2057.73     2132.29     22.66 o 
   0   5   6      301.39      397.97      5.10 o 
   1   5   6        2.02        1.74      0.43 o 
   2   5   6       49.86       63.20      1.51 o 
   3   5   6      144.70      148.58      3.32 o 
   4   5   6      201.83      201.71      4.09 o 
   5   5   6       46.57       44.59      3.48 o 
   6   5   6       37.98       38.26      3.07 o 
   7   5   6        3.02        4.78      1.84 o 
   8   5   6        7.55        7.82      2.61 o 
  -9   6   6        1.46        0.43      1.84 o 
  -8   6   6       13.33       12.07      2.03 o 
  -7   6   6        5.57        4.75      1.54 o 
  -6   6   6       16.10       17.13      1.51 o 
  -5   6   6        1.02       -0.43      0.92 o 
  -4   6   6      164.14      165.45      3.66 o 
  -3   6   6       39.30       35.67      1.51 o 
  -2   6   6       48.51       38.32      2.66 o 
  -1   6   6      542.57      656.95      7.81 o 
   0   6   6        1.12        1.74      0.50 o 
   1   6   6        5.37        8.30      0.66 o 
   2   6   6      122.72      117.44      2.36 o 
   3   6   6       17.85       18.29      1.84 o 
   4   6   6      154.62      173.00      4.92 o 
   5   6   6       53.37       58.69      3.69 o 
   6   6   6       80.39       82.15      4.30 o 
   7   6   6        0.26       -0.87      2.17 o 
  -9   7   6        0.00        0.87      1.84 o 
  -8   7   6       19.62       15.67      2.01 o 
  -7   7   6       12.12       14.05      1.51 o 
  -6   7   6       20.38       22.76      1.63 o 
  -5   7   6       39.34       38.03      2.01 o 
  -4   7   6       19.12       20.93      1.51 o 
  -3   7   6       26.29       22.12      1.51 o 
  -2   7   6      213.42      221.31      4.27 o 
  -1   7   6        0.04        0.65      0.43 o 
   0   7   6      131.60      137.55      3.51 o 
   1   7   6       19.88       17.28      1.51 o 
   2   7   6       29.82       31.96      1.79 o 
   3   7   6      216.07      210.83      5.53 o 
   4   7   6       13.75       13.27      1.84 o 
   5   7   6      193.47      180.44      5.53 o 
   6   7   6        3.73        6.46      2.09 o 
   7   7   6        1.22        2.17      2.17 o 
  -8   8   6        0.32        0.00      1.26 o 
  -7   8   6       27.52       30.92      2.30 o 
  -6   8   6        2.84        3.48      1.23 o 
  -5   8   6        0.01       -1.08      1.08 o 
  -4   8   6        0.20       -0.52      0.74 o 
  -3   8   6       36.29       32.20      1.79 o 
  -2   8   6      246.78      235.07      5.65 o 
  -1   8   6       91.55       99.89      3.50 o 
   0   8   6       15.73       17.94      1.51 o 
   1   8   6      375.06      384.44      6.53 o 
   2   8   6        6.99        4.92      1.00 o 
   3   8   6       13.48       15.52      2.17 o 
   4   8   6        3.12        2.43      1.45 o 
   5   8   6       20.59       17.77      2.61 o 
   6   8   6       52.04       51.41      3.69 o 
   7   8   6        5.03        2.61      1.84 o 
  -8   9   6        0.82        1.45      1.51 o 
  -7   9   6       15.09       12.61      1.63 o 
  -6   9   6       63.65       66.93      4.71 o 
  -5   9   6        9.84       13.04      1.64 o 
  -4   9   6        0.93       -0.87      1.00 o 
  -3   9   6      215.73      199.79      4.09 o 
  -2   9   6      432.76      403.93      8.61 o 
  -1   9   6      485.60      480.78      7.69 o 
   0   9   6       30.43       31.62      2.01 o 
   1   9   6      608.78      615.70      9.54 o 
   2   9   6      395.09      383.48      6.85 o 
   3   9   6        0.40       -1.23      1.23 o 
   4   9   6        2.37        2.09      2.61 o 
   5   9   6       10.57       12.62      2.46 o 
   6   9   6       23.13       20.14      2.46 o 
  -8  10   6        0.35        2.69      1.63 o 
  -7  10   6        1.53        1.37      1.26 o 
  -6  10   6       31.72       30.68      2.30 o 
  -5  10   6       12.71       12.06      1.63 o 
  -4  10   6       14.83       13.27      1.84 o 
  -3  10   6       34.69       27.38      2.46 o 
  -2  10   6     1089.75     1107.70     20.88 o 
  -1  10   6      214.91      208.82      5.17 o 
   0  10   6        2.68        0.00      1.00 o 
   1  10   6      358.18      337.21     11.04 o 
   2  10   6       44.70       49.47      3.26 o 
   3  10   6       10.51        7.46      1.84 o 
   4  10   6        4.49        2.17      1.84 o 
   5  10   6        0.09       -1.30      1.30 o 
   6  10   6        0.43       -0.87      1.84 o 
  -7  11   6       45.02       48.88      3.01 o 
  -6  11   6        2.76        4.78      1.84 o 
  -5  11   6        0.19        0.00      2.17 o 
  -4  11   6       21.84       23.91      2.46 o 
  -3  11   6        5.41        5.21      1.84 o 
  -2  11   6      158.53      133.85      6.08 o 
  -1  11   6       70.38       80.04      3.69 o 
   0  11   6        0.00       -0.58      1.00 o 
   1  11   6       21.50       20.85      1.79 o 
   2  11   6       42.40       41.79      2.51 o 
   3  11   6        0.51       -0.87      1.23 o 
   4  11   6        4.37        3.91      1.84 o 
   5  11   6        4.94        6.52      1.84 o 
  -7  12   6        0.13        0.87      2.61 o 
  -6  12   6       51.10       54.39      3.96 o 
  -5  12   6        0.18        0.52      1.45 o 
  -4  12   6        0.35       -1.23      1.23 o 
  -3  12   6      139.26      138.61      6.08 o 
  -2  12   6        0.00       -1.30      1.30 o 
  -1  12   6        0.55        0.00      1.23 o 
   0  12   6        8.30        5.34      1.26 o 
   1  12   6       28.47       27.64      2.01 o 
   2  12   6        0.06        0.87      1.00 o 
   3  12   6        0.08        0.43      1.84 o 
   4  12   6        0.01        0.43      1.84 o 
  -6  13   6        2.28        0.17      1.45 o 
  -5  13   6       11.80       13.09      2.46 o 
  -4  13   6       24.75       24.94      2.71 o 
  -3  13   6        1.36       -0.43      1.23 o 
  -2  13   6        0.67        2.43      3.04 o 
  -1  13   6        1.46        2.17      1.23 o 
   0  13   6        4.13        5.21      1.84 o 
   1  13   6        4.75        7.29      1.51 o 
   2  13   6        2.18        2.11      1.26 o 
   3  13   6        2.20       -0.17      1.45 o 
   4  13   6       12.88       13.81      5.65 o 
  -5  14   6        0.03       -1.23      1.23 o 
  -4  14   6        0.61       -0.35      1.45 o 
  -3  14   6       13.44       11.75      2.46 o 
  -2  14   6       23.89       22.07      2.71 o 
  -1  14   6        3.90        3.04      2.17 o 
   0  14   6      110.16      128.98      5.20 o 
   1  14   6        1.58        0.70      3.04 o 
   2  14   6        0.11       -0.98      1.11 o 
   3  14   6        0.12        0.00      1.74 o 
  -3  15   6       13.75       14.82      2.46 o 
  -2  15   6        0.05        0.00      1.45 o 
  -1  15   6        0.01        1.30      1.84 o 
   0  15   6        9.64       12.19      3.48 o 
   1  15   6        3.90        6.21      2.17 o 
  -1 -16   7        9.35        5.21      2.61 o 
   0 -16   7        0.43        0.17      1.45 o 
   1 -16   7        0.19        0.87      2.61 o 
  -3 -15   7        6.02        6.52      1.84 o 
  -2 -15   7        2.93        0.87      3.48 o 
  -1 -15   7        2.90        3.48      1.84 o 
   0 -15   7        0.92        0.00      2.17 o 
   1 -15   7       14.90       15.82      3.04 o 
   2 -15   7       74.81       78.22      5.21 o 
   3 -15   7        0.46        3.48      2.61 o 
  -4 -14   7       46.70       51.33      8.26 o 
  -3 -14   7       26.49       22.75      2.71 o 
  -2 -14   7        4.48        1.56      1.45 o 
  -1 -14   7       36.12       42.27      3.34 o 
   0 -14   7        2.86        3.48      1.45 o 
   1 -14   7        0.70        2.61      1.23 o 
   2 -14   7       21.00       29.55      3.48 o 
   3 -14   7        0.07        1.74      1.74 o 
  -5 -13   7        2.92        3.97      2.09 o 
  -4 -13   7        1.57        2.61      1.84 o 
  -3 -13   7       49.79       46.98      3.91 o 
  -2 -13   7       15.37        9.99      3.91 o 
  -1 -13   7        8.45        7.39      1.84 o 
   0 -13   7       14.63       14.09      2.09 o 
   1 -13   7       76.34       78.56      5.21 o 
   2 -13   7       16.82       14.77      1.84 o 
   3 -13   7        0.12       -0.43      1.30 o 
   5 -13   7        0.22        0.87      2.61 o 
  -6 -12   7        2.11       -0.87      1.45 o 
  -5 -12   7       38.28       38.72      3.07 o 
  -4 -12   7        1.13        0.87      1.23 o 
  -3 -12   7        2.16        1.74      1.23 o 
  -2 -12   7       46.23       44.48      3.07 o 
  -1 -12   7        1.55        1.74      1.23 o 
   0 -12   7        0.58        0.00      1.23 o 
   1 -12   7       49.37       44.17      2.71 o 
   2 -12   7        3.42        4.88      1.30 o 
   3 -12   7       11.46       11.75      1.84 o 
   4 -12   7        4.66        4.35      2.61 o 
   5 -12   7        9.27       11.30      3.48 o 
   6 -12   7        1.34       -0.87      1.84 o 
  -6 -11   7       25.73       34.25      3.48 o 
  -5 -11   7        3.65        4.78      1.84 o 
  -4 -11   7       23.70       29.02      2.71 o 
  -3 -11   7        0.55        2.61      1.45 o 
  -2 -11   7        0.30        0.00      1.23 o 
  -1 -11   7        4.24        3.91      1.30 o 
   0 -11   7       21.53       18.91      3.48 o 
   1 -11   7       35.71       28.30      2.46 o 
   2 -11   7        8.77        8.39      1.26 o 
   3 -11   7       39.27       40.03      2.01 o 
   4 -11   7       53.81       63.87      5.21 o 
   5 -11   7        0.22        0.17      1.45 o 
   6 -11   7       30.83       33.73      3.07 o 
  -7 -10   7        0.28        0.00      1.23 o 
  -6 -10   7        0.92        1.91      1.45 o 
  -5 -10   7        0.68        0.87      1.74 o 
  -4 -10   7       44.73       45.41      6.95 o 
  -3 -10   7      161.00      168.73      4.92 o 
  -2 -10   7       22.97       19.78      2.09 o 
  -1 -10   7       40.00       37.37      2.46 o 
   0 -10   7      191.67      182.64      4.92 o 
   1 -10   7       65.95       67.27      2.78 o 
   2 -10   7        7.07        7.82      0.82 o 
   3 -10   7       85.83       83.33      2.36 o 
   4 -10   7      442.76      452.04     13.48 o 
   5 -10   7        8.42        8.69      1.84 o 
   6 -10   7       16.51       16.51      2.46 o 
   7 -10   7       44.37       50.84      3.69 o 
  -7  -9   7        0.64        0.52      1.74 o 
  -6  -9   7        1.44       -0.70      1.45 o 
  -5  -9   7       39.77       33.39      3.48 o 
  -4  -9   7       42.77       44.48      3.48 o 
  -3  -9   7        1.00        1.74      1.23 o 
  -2  -9   7        9.47        9.84      1.45 o 
  -1  -9   7        3.22        2.61      1.23 o 
   0  -9   7      397.22      378.86      5.29 o 
   1  -9   7      159.90      160.00      3.12 o 
   2  -9   7      131.66      145.53      3.04 o 
   3  -9   7      182.16      167.64      3.35 o 
   4  -9   7      308.57      300.03      5.77 o 
   5  -9   7       15.05       17.05      2.46 o 
   6  -9   7        0.44       -0.43      1.84 o 
   7  -9   7        8.88        6.46      2.09 o 
  -8  -8   7        4.62        3.48      2.61 o 
  -7  -8   7        4.39        1.30      3.04 o 
  -6  -8   7        4.01        2.61      1.23 o 
  -5  -8   7        8.57        6.26      1.45 o 
  -4  -8   7       44.29       47.85      4.78 o 
  -3  -8   7       20.74       23.97      1.84 o 
  -2  -8   7        4.38        4.78      1.23 o 
  -1  -8   7      208.41      197.71      4.27 o 
   0  -8   7     1077.06     1026.63     11.84 o 
   1  -8   7      169.88      195.04      3.51 o 
   2  -8   7      153.98      165.50      3.04 o 
   3  -8   7      810.38      778.55      8.56 o 
   4  -8   7        0.40        0.29      1.00 o 
   5  -8   7       68.42       61.74      3.34 o 
   6  -8   7       51.23       49.97      3.69 o 
   7  -8   7        4.74        2.61      1.84 o 
  -7  -7   7        0.79        0.00      1.74 o 
  -6  -7   7        1.69        2.17      1.23 o 
  -5  -7   7       21.03       20.31      2.09 o 
  -4  -7   7      223.38      220.39      5.53 o 
  -3  -7   7       77.20       83.26      2.30 o 
  -2  -7   7       45.75       34.74      1.19 o 
  -1  -7   7      163.65      149.62      2.92 o 
   0  -7   7      162.69      161.05      2.80 o 
   1  -7   7        0.03       -0.22      0.43 o 
   2  -7   7       40.19       44.83      1.47 o 
   3  -7   7      111.02      118.04      2.47 o 
   4  -7   7        1.64        2.32      1.00 o 
   5  -7   7       12.10        5.77      1.45 o 
   6  -7   7        0.00       -1.23      1.23 o 
   7  -7   7        1.71        4.35      1.84 o 
   8  -7   7        2.18        0.87      2.61 o 
  -7  -6   7        5.49        4.52      1.45 o 
  -6  -6   7        1.44        1.74      1.23 o 
  -5  -6   7       74.66       82.26      4.37 o 
  -4  -6   7       15.71       20.87      1.26 o 
  -3  -6   7       63.23       68.81      2.89 o 
  -2  -6   7        2.99        6.63      0.55 o 
  -1  -6   7       19.30        6.85      0.48 o 
   0  -6   7     1090.01     1137.57     12.71 o 
   1  -6   7       25.12       26.54      1.02 o 
   2  -6   7       64.03       61.33      1.59 o 
   3  -6   7      828.06      824.17      9.89 o 
   4  -6   7      118.55      114.51      4.05 o 
   5  -6   7        0.09        0.00      1.00 o 
   6  -6   7       11.64       11.12      2.09 o 
   7  -6   7        0.43       -0.17      1.45 o 
   8  -6   7        5.50        2.61      1.84 o 
  -7  -5   7        1.05        0.87      1.23 o 
  -6  -5   7        4.35        5.67      1.00 o 
  -5  -5   7       65.16       76.19      3.21 o 
  -4  -5   7       39.71       46.96      1.47 o 
  -3  -5   7       42.95       35.12      1.14 o 
  -2  -5   7       80.31       78.59      1.63 o 
  -1  -5   7      462.98      433.36      5.29 o 
   0  -5   7      739.88      798.54      9.12 o 
   1  -5   7        1.07        0.22      0.44 o 
   2  -5   7      481.31      519.82      6.40 o 
   3  -5   7       48.98       41.15      1.79 o 
   4  -5   7        0.65        1.74      1.00 o 
   5  -5   7       25.94       27.75      2.01 o 
   6  -5   7      220.15      236.28     20.86 o 
   7  -5   7       26.59       23.13      2.71 o 
   8  -5   7        3.00        4.35      2.61 o 
  -8  -4   7        2.21        4.35      1.74 o 
  -7  -4   7       11.01        7.51      1.74 o 
  -6  -4   7        0.89        0.87      0.87 o 
  -5  -4   7      127.79      126.32      3.09 o 
  -4  -4   7      144.97      132.76      2.47 o 
  -3  -4   7      154.03      153.48      2.89 o 
  -2  -4   7      617.48      578.50      9.79 o 
  -1  -4   7      611.71      632.44      8.51 o 
   0  -4   7       42.98       49.53      1.14 o 
   1  -4   7       83.37      113.75      2.38 o 
   2  -4   7      116.43      103.94      2.03 o 
   3  -4   7      416.13      404.53      5.39 o 
   4  -4   7       10.32       10.45      1.03 o 
   5  -4   7       46.53       48.30      2.14 o 
   6  -4   7      106.06      111.66      3.32 o 
   7  -4   7      110.53      118.11      7.39 o 
   8  -4   7        3.84        3.91      1.84 o 
  -9  -3   7        1.81        4.35      2.61 o 
  -8  -3   7        6.31        8.69      2.61 o 
  -7  -3   7       11.91       16.56      1.84 o 
  -6  -3   7       69.79       72.03      2.17 o 
  -5  -3   7        0.80        1.22      0.66 o 
  -4  -3   7      133.51      132.47      2.53 o 
  -3  -3   7      613.42      610.51      7.37 o 
  -2  -3   7       59.90       51.76      1.74 o 
  -1  -3   7      291.71      279.53      4.33 o 
   0  -3   7        8.44       11.30      0.66 o 
   1  -3   7     1042.72     1251.42     15.58 o 
   2  -3   7     1062.27     1161.52     12.94 o 
   3  -3   7        0.10       -0.29      0.55 o 
   4  -3   7       40.11       34.05      1.63 o 
   5  -3   7      185.99      196.16      4.33 o 
   6  -3   7       49.57       57.68      2.65 o 
   7  -3   7       16.05       14.47      2.09 o 
   8  -3   7       15.48       15.89      2.71 o 
  -9  -2   7       13.26       14.77      3.48 o 
  -8  -2   7       80.54       75.61      5.21 o 
  -7  -2   7       29.41       35.37      2.01 o 
  -6  -2   7        0.20        1.09      0.87 o 
  -5  -2   7        5.19       11.39      1.63 o 
  -4  -2   7      295.13      267.62      4.43 o 
  -3  -2   7      577.44      543.40      6.50 o 
  -2  -2   7       14.42       16.82      0.66 o 
  -1  -2   7     1029.98      992.78     12.57 o 
   0  -2   7       33.07       33.75      0.87 o 
   1  -2   7     2782.51     2956.50     30.90 o 
   2  -2   7      119.41      171.84      2.64 o 
   3  -2   7       80.61       78.09      2.22 o 
   4  -2   7        4.19        5.65      1.00 o 
   5  -2   7       29.07       30.18      2.01 o 
   6  -2   7        7.34        5.90      1.11 o 
   7  -2   7       36.07       38.56      2.51 o 
   8  -2   7        0.00        1.74      1.84 o 
  -9  -1   7       54.03       66.05      5.21 o 
  -8  -1   7       55.11       68.70      3.69 o 
  -7  -1   7        7.10        7.82      1.51 o 
  -6  -1   7        3.73        2.61      1.26 o 
  -5  -1   7       98.15      101.80      2.17 o 
  -4  -1   7       46.48       49.86      1.47 o 
  -3  -1   7       40.82       44.91      1.25 o 
  -2  -1   7      475.90      555.98      6.41 o 
  -1  -1   7       82.52       71.36      1.62 o 
   0  -1   7        2.54        2.47      0.43 o 
   1  -1   7     1669.89     1857.67     19.72 o 
   2  -1   7       17.78       19.89      0.66 o 
   3  -1   7       59.99       66.94      2.01 o 
   4  -1   7       11.50       11.11      1.00 o 
   5  -1   7        9.71        8.30      1.11 o 
   6  -1   7        0.17        0.29      1.00 o 
   7  -1   7        1.62        1.74      1.11 o 
   8  -1   7       46.80       44.44      5.65 o 
  -9   0   7       25.04       23.04      2.46 o 
  -8   0   7        8.47        7.29      1.51 o 
  -7   0   7       22.62       25.77      2.01 o 
  -6   0   7     1297.67     1286.57     22.69 o 
  -5   0   7       36.32       30.28      1.38 o 
  -4   0   7        3.29        7.22      0.66 o 
  -3   0   7      150.50      165.28      2.61 o 
  -2   0   7     1184.10     1159.98     12.62 o 
  -1   0   7      465.48      473.20      5.54 o 
   0   0   7      302.02      285.05      3.68 o 
   1   0   7      197.81      171.48      2.89 o 
   2   0   7     1405.54     1479.75     14.88 o 
   3   0   7       22.95       19.67      1.51 o 
   4   0   7        5.86        5.56      1.00 o 
   5   0   7       40.40       45.77      2.39 o 
   6   0   7      156.08      151.82      4.01 o 
   7   0   7       60.70       57.29      2.65 o 
   8   0   7       22.35       23.81      2.71 o 
  -9   1   7        2.20        4.78      1.84 o 
  -8   1   7       37.02       37.42      2.51 o 
  -7   1   7        0.14        0.00      1.00 o 
  -6   1   7      409.83      405.97     11.69 o 
  -5   1   7      115.90      100.86      2.51 o 
  -4   1   7        0.07        0.00      0.43 o 
  -3   1   7       19.76       29.39      1.02 o 
  -2   1   7       30.25       33.28      1.02 o 
  -1   1   7        3.85        3.68      0.50 o 
   0   1   7      133.28      155.07      2.36 o 
   1   1   7      648.15      727.77     10.55 o 
   2   1   7        5.49        3.42      0.43 o 
   3   1   7      234.84      237.03      6.49 o 
   4   1   7       37.76       39.04      1.79 o 
   5   1   7        7.49        6.54      1.11 o 
   6   1   7      223.41      231.02      5.02 o 
   7   1   7       10.54        8.68      1.63 o 
   8   1   7       42.56       38.72      2.65 o 
  -9   2   7        2.15        1.74      1.84 o 
  -8   2   7        2.50        2.06      1.11 o 
  -7   2   7        1.94        2.03      1.00 o 
  -6   2   7       12.04       12.51      1.51 o 
  -5   2   7        0.05        0.52      0.58 o 
  -4   2   7       29.97       35.43      1.51 o 
  -3   2   7       12.00       17.96      1.25 o 
  -2   2   7       11.58       11.88      0.75 o 
  -1   2   7      271.78      285.71      3.68 o 
   0   2   7      520.19      579.47      6.84 o 
   1   2   7     2045.80     2108.17     22.46 o 
   2   2   7       79.52       74.05      1.59 o 
   3   2   7       28.39       25.58      1.51 o 
   4   2   7      168.71      182.33      3.82 o 
   5   2   7       35.82       47.35      3.99 o 
   6   2   7       13.25       16.67      3.11 o 
   7   2   7        6.12        4.35      1.51 o 
   8   2   7      118.05      129.74      4.16 o 
  -9   3   7        0.08        2.43      1.45 o 
  -8   3   7        0.10        0.00      1.00 o 
  -7   3   7        0.79        0.87      1.00 o 
  -6   3   7        2.91        2.90      1.00 o 
  -5   3   7       29.48       24.96      1.51 o 
  -4   3   7        6.23        8.01      1.00 o 
  -3   3   7       83.65       81.83      1.59 o 
  -2   3   7        2.65        3.07      0.63 o 
  -1   3   7      142.69      142.62      2.99 o 
   0   3   7     6638.21     7330.46     75.38 o 
   1   3   7       52.47       75.05      1.59 o 
   2   3   7        1.49        0.65      0.43 o 
   3   3   7        2.35        1.74      0.71 o 
   4   3   7        6.04        3.77      1.00 o 
   5   3   7       44.21       49.42      2.30 o 
   6   3   7       96.35      106.91      3.32 o 
   7   3   7       79.81       84.89      3.32 o 
   8   3   7        1.56       -1.74      1.84 o 
  -9   4   7        5.63        8.46      3.48 o 
  -8   4   7        0.53       -0.33      1.51 o 
  -7   4   7        2.54        3.48      1.11 o 
  -6   4   7        3.27        3.19      1.00 o 
  -5   4   7       49.37       45.93      2.01 o 
  -4   4   7       56.41       61.42      2.01 o 
  -3   4   7      152.56      168.64      2.55 o 
  -2   4   7      194.56      193.93      3.64 o 
  -1   4   7       79.63       89.21      1.82 o 
   0   4   7       13.59        6.97      0.55 o 
   1   4   7      450.41      487.65      6.15 o 
   2   4   7      137.22      138.47      3.26 o 
   3   4   7        6.47        5.26      1.00 o 
   4   4   7       44.54       45.05      3.11 o 
   5   4   7       50.26       49.31      2.30 o 
   6   4   7        2.05        0.17      1.45 o 
   7   4   7        4.86        0.87      1.84 o 
   8   4   7        2.44       -0.87      2.61 o 
  -9   5   7        1.02        3.91      1.84 o 
  -8   5   7        1.25        0.33      1.11 o 
  -7   5   7       26.97       25.87      2.01 o 
  -6   5   7        4.65        4.78      1.33 o 
  -5   5   7       19.40       17.58      1.51 o 
  -4   5   7       64.28       55.38      2.01 o 
  -3   5   7       21.05       23.80      1.51 o 
  -2   5   7       79.54       87.61      1.82 o 
  -1   5   7       65.49       90.54      1.93 o 
   0   5   7       53.60       62.70      1.59 o 
   1   5   7       84.11       95.01      2.03 o 
   2   5   7       10.40        9.19      0.87 o 
   3   5   7      295.50      290.01      8.07 o 
   4   5   7        3.44        5.30      1.00 o 
   5   5   7      220.52      217.12      7.39 o 
   6   5   7       82.94       73.01      4.78 o 
   7   5   7       29.14       25.64      3.07 o 
  -9   6   7        0.28       -1.39      1.45 o 
  -8   6   7        5.10        7.82      1.51 o 
  -7   6   7       20.57       17.71      1.63 o 
  -6   6   7       16.43       16.51      1.51 o 
  -5   6   7       67.66       66.53      2.30 o 
  -4   6   7      130.83      122.99      3.01 o 
  -3   6   7       35.46       34.46      1.63 o 
  -2   6   7       36.11       45.25      1.38 o 
  -1   6   7      215.80      245.83      3.68 o 
   0   6   7      146.65      152.07      2.55 o 
   1   6   7       23.51       23.70      1.63 o 
   2   6   7       85.12       84.40      1.92 o 
   3   6   7      115.83      111.26      3.69 o 
   4   6   7      114.37      118.26      4.30 o 
   5   6   7        5.00        4.69      1.45 o 
   6   6   7        2.95        1.74      1.84 o 
   7   6   7       55.10       50.14      3.96 o 
  -9   7   7        0.35       -2.61      2.61 o 
  -8   7   7        3.07        2.23      1.26 o 
  -7   7   7       26.38       28.30      1.99 o 
  -6   7   7        1.81        0.87      1.00 o 
  -5   7   7        2.33        3.19      1.00 o 
  -4   7   7       88.99       76.49      2.51 o 
  -3   7   7        7.83        8.08      1.00 o 
  -2   7   7      215.79      216.46      3.95 o 
  -1   7   7      487.21      529.47      6.60 o 
   0   7   7        4.67        1.74      0.66 o 
   1   7   7        0.06        0.65      0.77 o 
   2   7   7      111.68      109.15      2.81 o 
   3   7   7       70.92       78.54      4.35 o 
   4   7   7       11.93       14.90      2.17 o 
   5   7   7        4.06        3.04      1.84 o 
   6   7   7        7.56        7.32      2.09 o 
   7   7   7        0.16        0.00      1.84 o 
  -8   8   7        1.69        1.45      1.51 o 
  -7   8   7        1.18       -0.33      2.18 o 
  -6   8   7       17.23       15.41      1.58 o 
  -5   8   7       10.16        6.16      1.26 o 
  -4   8   7       14.44       11.28      1.26 o 
  -3   8   7      120.34      126.10      3.15 o 
  -2   8   7       73.10       68.83      2.30 o 
  -1   8   7     1542.51     1514.62     19.75 o 
   0   8   7      375.80      399.27      6.53 o 
   1   8   7        1.00       -0.22      1.18 o 
   2   8   7       52.90       42.43      2.14 o 
   3   8   7       84.66       80.45      3.69 o 
   4   8   7       28.37       28.92      2.61 o 
   5   8   7       10.73        7.82      1.84 o 
   6   8   7       15.34       13.27      2.46 o 
  -8   9   7        0.86       -0.87      1.11 o 
  -7   9   7        0.36       -0.22      1.38 o 
  -6   9   7       14.46       15.71      2.24 o 
  -5   9   7        1.54        2.03      1.00 o 
  -4   9   7       89.47      100.65      2.93 o 
  -3   9   7      111.95      120.54      3.32 o 
  -2   9   7      112.75      113.31      6.08 o 
  -1   9   7      460.53      454.82      7.50 o 
   0   9   7      251.44      259.07      5.17 o 
   1   9   7       30.67       27.94      2.01 o 
   2   9   7       33.97       37.87      2.14 o 
   3   9   7       92.25       95.13      4.35 o 
   4   9   7        0.58        0.52      3.91 o 
   5   9   7        7.17        1.74      1.84 o 
   6   9   7        0.04       -0.43      2.17 o 
  -8  10   7        9.76        6.95      3.04 o 
  -7  10   7       20.91       22.59      2.66 o 
  -6  10   7       25.90       24.81      2.01 o 
  -5  10   7        2.09        1.74      1.11 o 
  -4  10   7      180.31      184.30      5.53 o 
  -3  10   7        2.94        4.52      1.45 o 
  -2  10   7      579.96      573.17     20.87 o 
  -1  10   7       53.01       62.77      3.48 o 
   0  10   7       12.77       14.00      1.51 o 
   1  10   7       39.07       33.65      2.11 o 
   2  10   7        6.47        9.00      1.51 o 
   3  10   7       47.83       51.34      3.34 o 
   4  10   7       18.50       16.09      2.46 o 
   5  10   7        0.39        0.87      2.61 o 
  -7  11   7        6.56        6.86      1.51 o 
  -6  11   7        0.06        0.00      1.84 o 
  -5  11   7      184.52      184.19      9.13 o 
  -4  11   7        9.04       10.16      1.84 o 
  -3  11   7       24.94       21.44      3.48 o 
  -2  11   7       17.38       10.16      1.84 o 
  -1  11   7       71.86       77.84      3.69 o 
   0  11   7        1.04        2.61      1.00 o 
   1  11   7       71.90       62.77      2.51 o 
   2  11   7        4.96        3.48      1.43 o 
   3  11   7        3.86        0.87      1.45 o 
   4  11   7        4.34        3.91      1.84 o 
   5  11   7        2.62        5.65      1.84 o 
  -6  12   7       22.81       24.17      2.71 o 
  -5  12   7        0.00        0.87      1.84 o 
  -4  12   7       10.40       11.92      2.09 o 
  -3  12   7       14.68       13.27      1.84 o 
  -2  12   7        0.69        1.74      1.23 o 
  -1  12   7        4.89        1.74      1.23 o 
   0  12   7        8.16        8.28      1.84 o 
   1  12   7        1.08        2.03      1.00 o 
   2  12   7        3.32        0.00      1.23 o 
   3  12   7        1.06        2.17      1.84 o 
   4  12   7        0.25        2.17      2.17 o 
  -6  13   7        0.04        0.00      2.61 o 
  -5  13   7        1.62        2.17      1.84 o 
  -4  13   7       11.39       13.65      2.61 o 
  -3  13   7       15.86       14.35      2.46 o 
  -2  13   7       53.72       63.68      6.52 o 
  -1  13   7        0.16        1.30      1.30 o 
   0  13   7        0.76       -1.23      1.23 o 
   1  13   7        9.37       11.98      1.51 o 
   2  13   7        9.24        9.31      1.84 o 
   3  13   7        3.83        8.38      3.04 o 
  -4  14   7        8.83       11.30      2.09 o 
  -3  14   7        4.76        1.74      1.84 o 
  -2  14   7        0.34        3.48      1.84 o 
  -1  14   7        9.04       11.51      2.17 o 
   0  14   7        1.01       -0.17      1.45 o 
   1  14   7       12.56       17.38      2.46 o 
   2  14   7        0.48       -0.87      1.84 o 
  -2  15   7       11.99       10.05      2.46 o 
  -1  15   7        0.05        1.30      1.84 o 
   0  15   7        5.00        7.08      2.17 o 
   1  15   7        5.53        6.95      3.48 o 
   0 -16   8        1.19        0.87      2.61 o 
  -2 -15   8        9.16       13.51      3.91 o 
  -1 -15   8       72.99       75.87      3.96 o 
   0 -15   8        1.08        0.87      1.84 o 
   1 -15   8       16.52       24.10      2.46 o 
   2 -15   8       17.37       17.38      3.48 o 
   3 -15   8        3.23        1.74      2.61 o 
  -4 -14   8       35.88       32.74      4.35 o 
  -3 -14   8        4.02        3.48      2.61 o 
  -2 -14   8       38.25       41.83      4.78 o 
  -1 -14   8       18.03       16.09      2.46 o 
   0 -14   8        5.80        4.78      1.84 o 
   1 -14   8       30.89       38.66      6.95 o 
   2 -14   8       55.04       77.35      5.21 o 
   3 -14   8        0.12       -1.23      1.23 o 
  -5 -13   8        7.10        5.21      1.84 o 
  -4 -13   8        0.01        0.00      1.84 o 
  -3 -13   8        0.53        0.87      1.23 o 
  -2 -13   8        8.08        4.35      2.61 o 
  -1 -13   8       22.71       26.28      5.21 o 
   0 -13   8        0.33       -1.23      1.23 o 
   1 -13   8       13.77       11.77      4.35 o 
   2 -13   8        2.22        4.87      1.45 o 
   3 -13   8        0.38        0.00      1.74 o 
  -6 -12   8       34.25       34.73      6.52 o 
  -5 -12   8        4.53        2.26      3.91 o 
  -4 -12   8       10.16       10.25      2.09 o 
  -3 -12   8       12.60       11.88      1.84 o 
  -2 -12   8       23.02       22.16      5.21 o 
  -1 -12   8       16.34       12.98      2.17 o 
   0 -12   8        1.62        2.17      1.30 o 
   1 -12   8        0.00       -0.87      1.23 o 
   2 -12   8       75.73       80.41      3.69 o 
   3 -12   8        8.35        7.82      2.61 o 
  -6 -11   8        1.43       -0.52      1.45 o 
  -5 -11   8      106.25      115.17      4.58 o 
  -4 -11   8       32.70       25.75      2.71 o 
  -3 -11   8       28.58       28.25      2.46 o 
  -2 -11   8       79.07       79.52      3.69 o 
  -1 -11   8        2.02        0.87      1.74 o 
   0 -11   8        6.92        5.77      1.45 o 
   1 -11   8       59.61       44.24      3.91 o 
   2 -11   8        2.94        0.87      1.23 o 
   3 -11   8        8.21        7.90      2.23 o 
   4 -11   8      106.39      103.86      4.30 o 
   5 -11   8        7.03        5.65      1.84 o 
   6 -11   8        3.03        1.74      1.84 o 
  -7 -10   8        0.50       -0.17      1.45 o 
  -6 -10   8       14.58       14.77      3.48 o 
  -5 -10   8        1.83        5.21      1.84 o 
  -4 -10   8      109.11      123.81      4.58 o 
  -3 -10   8       80.72       87.40      3.69 o 
  -2 -10   8       19.27       16.56      1.84 o 
  -1 -10   8        2.60        0.00      2.61 o 
   0 -10   8       40.39       38.80      2.46 o 
   1 -10   8      498.34      476.21      9.84 o 
   2 -10   8      439.94      429.55      7.18 o 
   3 -10   8        0.00        2.17      0.87 o 
   4 -10   8       43.20       43.89      3.07 o 
   5 -10   8       10.21        8.78      1.84 o 
   6 -10   8        0.53        0.87      1.84 o 
  -7  -9   8        9.21        8.78      1.84 o 
  -6  -9   8        1.14        0.70      1.45 o 
  -5  -9   8       12.42       12.62      1.84 o 
  -4  -9   8       49.47       46.21      3.07 o 
  -3  -9   8       26.11       25.14      3.04 o 
  -2  -9   8       57.73       55.35      3.07 o 
  -1  -9   8      150.16      145.16      4.30 o 
   0  -9   8      632.37      640.49      9.67 o 
   1  -9   8      870.57      858.61     12.03 o 
   2  -9   8        8.94       11.60      1.02 o 
   3  -9   8      208.83      202.28      3.79 o 
   4  -9   8       36.98       35.45      2.14 o 
   5  -9   8        0.07       -1.23      1.23 o 
   6  -9   8        2.84        0.87      1.84 o 
   7  -9   8        3.92        5.96      2.17 o 
  -8  -8   8        1.96        0.87      2.61 o 
  -7  -8   8        6.32        5.21      1.84 o 
  -6  -8   8        7.97        6.95      1.84 o 
  -5  -8   8        1.53        1.74      1.23 o 
  -4  -8   8        0.11       -0.29      0.87 o 
  -3  -8   8       12.26       13.48      1.84 o 
  -2  -8   8       48.00       52.20      2.46 o 
  -1  -8   8      332.51      325.56      6.05 o 
   0  -8   8      775.45      802.49      9.76 o 
   1  -8   8     2853.42     2868.48     30.62 o 
   2  -8   8       68.64       73.41      1.92 o 
   3  -8   8       94.37       93.61      2.58 o 
   4  -8   8        0.25       -1.00      1.00 o 
   5  -8   8        1.99        0.87      1.45 o 
   6  -8   8       37.09       40.00      3.07 o 
   7  -8   8       19.65       18.78      2.46 o 
  -7  -7   8       42.26       40.05      3.07 o 
  -6  -7   8        2.65        2.17      1.23 o 
  -5  -7   8        0.94       -0.43      1.30 o 
  -4  -7   8        2.92        3.04      1.30 o 
  -3  -7   8       18.82       17.40      1.26 o 
  -2  -7   8       52.69       53.21      1.79 o 
  -1  -7   8       38.05       36.90      1.51 o 
   0  -7   8       35.58       47.90      1.47 o 
   1  -7   8       65.79       59.17      2.01 o 
   2  -7   8      200.71      193.38      2.94 o 
   3  -7   8      144.77      136.14      2.91 o 
   4  -7   8      154.07      157.51      5.58 o 
   5  -7   8        6.18        4.35      1.11 o 
   6  -7   8        5.06        2.61      1.84 o 
   7  -7   8       24.03       21.95      2.71 o 
  -7  -6   8       27.91       28.70      2.46 o 
  -6  -6   8       27.12       23.87      2.61 o 
  -5  -6   8        0.48        0.87      1.00 o 
  -4  -6   8      102.38      103.34      2.81 o 
  -3  -6   8       21.83       22.48      2.02 o 
  -2  -6   8       17.02       20.43      1.33 o 
  -1  -6   8      321.47      335.14      5.34 o 
   0  -6   8       46.75       49.57      1.38 o 
   1  -6   8      105.25      121.01      2.26 o 
   2  -6   8       80.34       74.93      1.92 o 
   3  -6   8       48.40       54.43      4.17 o 
   4  -6   8      207.50      217.49      4.52 o 
   5  -6   8        0.74       -0.87      1.00 o 
   6  -6   8       36.62       36.94      3.07 o 
   7  -6   8       15.16       11.36      2.46 o 
   8  -6   8        0.02        0.00      2.61 o 
  -7  -5   8       21.08       20.16      1.51 o 
  -6  -5   8        5.12        4.35      1.43 o 
  -5  -5   8      287.43      267.80      5.02 o 
  -4  -5   8      165.07      148.72      3.32 o 
  -3  -5   8      172.71      159.59      3.32 o 
  -2  -5   8       14.83       16.81      1.00 o 
  -1  -5   8      643.55      650.01      7.67 o 
   0  -5   8       23.10       19.15      1.01 o 
   1  -5   8       73.57       72.55      1.59 o 
   2  -5   8      113.02      118.03      3.51 o 
   3  -5   8      341.19      348.58      6.02 o 
   4  -5   8      464.77      444.38      7.35 o 
   5  -5   8       33.65       35.10      2.14 o 
   6  -5   8        6.45        8.94      1.84 o 
   7  -5   8      102.58       97.34      6.52 o 
   8  -5   8        0.01        0.87      2.61 o 
  -8  -4   8        7.21        7.04      1.84 o 
  -7  -4   8        1.08       -0.43      2.17 o 
  -6  -4   8       42.34       42.27      2.12 o 
  -5  -4   8        0.42        0.29      1.00 o 
  -4  -4   8        2.92        1.74      0.71 o 
  -3  -4   8      247.25      245.82      4.33 o 
  -2  -4   8      465.70      499.98      7.35 o 
  -1  -4   8      423.56      432.75      9.09 o 
   0  -4   8      327.60      388.86      5.52 o 
   1  -4   8        1.80        1.61      0.63 o 
   2  -4   8      580.14      578.48      7.17 o 
   3  -4   8      460.81      444.91     10.38 o 
   4  -4   8      109.12      101.61      3.05 o 
   5  -4   8        4.70        4.89      1.31 o 
   6  -4   8      246.45      240.80      5.34 o 
   7  -4   8       50.48       49.55      3.69 o 
   8  -4   8        1.57        2.61      1.84 o 
  -9  -3   8        1.78        2.61      2.61 o 
  -8  -3   8        0.11        2.43      1.45 o 
  -7  -3   8        8.80       10.01      1.84 o 
  -6  -3   8       68.15       69.85      2.51 o 
  -5  -3   8        0.76        1.30      0.92 o 
  -4  -3   8      215.38      220.35      3.44 o 
  -3  -3   8      174.48      153.99      3.26 o 
  -2  -3   8      224.50      225.44      4.85 o 
  -1  -3   8      582.68      626.17      8.54 o 
   0  -3   8     1936.89     2191.88     23.21 o 
   1  -3   8        3.91        2.17      0.43 o 
   2  -3   8      706.89      733.28      7.70 o 
   3  -3   8        1.14        0.00      0.50 o 
   4  -3   8      110.47      120.96      4.68 o 
   5  -3   8        9.46        6.82      1.11 o 
   6  -3   8        1.55        2.73      1.87 o 
   7  -3   8       41.09       32.73      5.65 o 
   8  -3   8        0.69        0.17      1.45 o 
  -9  -2   8        0.13        3.48      2.61 o 
  -8  -2   8       25.96       25.39      3.91 o 
  -7  -2   8        7.27        5.28      1.23 o 
  -6  -2   8       92.11      105.73      3.62 o 
  -5  -2   8      151.99      155.54      2.80 o 
  -4  -2   8      120.75      127.08      3.51 o 
  -3  -2   8      159.13      162.51      2.55 o 
  -2  -2   8      158.22      150.61      3.74 o 
  -1  -2   8     1014.60      949.22     12.39 o 
   0  -2   8     2028.73     2177.56     23.00 o 
   1  -2   8       88.74      107.15      2.06 o 
   2  -2   8       94.90      112.18      2.49 o 
   3  -2   8        3.62        0.29      0.50 o 
   4  -2   8       14.41       14.63      1.26 o 
   5  -2   8       19.24       18.33      1.51 o 
   6  -2   8       56.01       55.24      2.51 o 
   7  -2   8       10.76        8.01      2.30 o 
   8  -2   8       21.72       20.67      3.48 o 
  -9  -1   8       20.83       22.59      3.48 o 
  -8  -1   8      115.32      104.65      6.08 o 
  -7  -1   8        0.19        1.96      1.28 o 
  -6  -1   8      379.78      372.76      6.53 o 
  -5  -1   8       12.51       11.22      0.94 o 
  -4  -1   8      209.31      187.79      3.14 o 
  -3  -1   8       12.08       13.26      0.87 o 
  -2  -1   8     1099.72     1093.54     12.08 o 
  -1  -1   8      234.18      272.01      3.63 o 
   0  -1   8      330.28      356.40      5.93 o 
   1  -1   8       11.58        8.40      0.75 o 
   2  -1   8       28.13       21.48      1.45 o 
   3  -1   8      238.10      244.87      4.52 o 
   4  -1   8       48.97       47.23      2.01 o 
   5  -1   8       63.90       61.19      2.58 o 
   6  -1   8      129.60      123.58      4.14 o 
   7  -1   8       23.26       22.96      2.14 o 
   8  -1   8        5.08        6.83      2.09 o 
  -9   0   8       27.79       24.33      3.48 o 
  -8   0   8       41.79       38.64      3.48 o 
  -7   0   8        1.38        2.90      1.09 o 
  -6   0   8      352.43      339.64      9.29 o 
  -5   0   8      102.39      100.96      2.65 o 
  -4   0   8        1.29        4.61      1.96 o 
  -3   0   8      244.51      242.66      3.44 o 
  -2   0   8        8.13        5.94      0.92 o 
  -1   0   8       27.09       20.39      0.88 o 
   0   0   8       64.19       79.93      1.64 o 
   1   0   8      671.63      789.26      9.12 o 
   2   0   8     2493.87     2629.76     33.74 o 
   3   0   8       48.54       56.27      2.01 o 
   4   0   8        6.33        6.56      1.00 o 
   5   0   8       18.56       18.25      1.51 o 
   6   0   8       91.58       91.35      3.15 o 
   7   0   8       10.41        7.78      1.63 o 
   8   0   8        0.77       -1.30      1.84 o 
  -9   1   8        0.85        1.74      2.61 o 
  -8   1   8       12.44       17.04      2.17 o 
  -7   1   8        0.08        0.29      1.00 o 
  -6   1   8      128.66      138.66      7.90 o 
  -5   1   8      115.07      122.68      3.01 o 
  -4   1   8       89.65       98.10      2.03 o 
  -3   1   8       29.30       30.00      1.02 o 
  -2   1   8      589.54      566.21      6.73 o 
  -1   1   8        2.64        3.83      0.43 o 
   0   1   8       32.40       37.13      1.02 o 
   1   1   8      209.56      218.58      3.78 o 
   2   1   8        0.18        0.00      0.43 o 
   3   1   8        2.83        6.61      1.00 o 
   4   1   8       10.03       11.51      1.26 o 
   5   1   8      109.04      113.82      4.31 o 
   6   1   8      225.28      235.10      5.63 o 
   7   1   8       16.17       17.31      2.89 o 
   8   1   8       13.89       18.65      2.14 o 
  -9   2   8        7.87        6.70      2.09 o 
  -8   2   8        2.10        2.86      1.26 o 
  -7   2   8        4.47        5.92      1.26 o 
  -6   2   8        1.35        2.90      1.00 o 
  -5   2   8       19.76       18.58      1.51 o 
  -4   2   8      149.88      145.97      3.26 o 
  -3   2   8        1.15        4.20      0.63 o 
  -2   2   8       49.03       40.99      1.25 o 
  -1   2   8      473.33      512.92      6.19 o 
   0   2   8       69.27       68.73      2.13 o 
   1   2   8      990.25      893.88     10.11 o 
   2   2   8      352.99      318.80      4.31 o 
   3   2   8      258.70      256.70      4.67 o 
   4   2   8       79.64       83.60      2.51 o 
   5   2   8      534.55      530.36      8.86 o 
   6   2   8       17.02       20.41      2.01 o 
   7   2   8       28.59       28.26      3.18 o 
   8   2   8       17.31       20.30      2.30 o 
  -9   3   8        0.05        1.74      3.48 o 
  -8   3   8        1.43        2.17      1.13 o 
  -7   3   8        5.23        7.88      2.27 o 
  -6   3   8       28.62       27.51      1.79 o 
  -5   3   8       17.37       17.63      1.26 o 
  -4   3   8       11.20       11.34      1.00 o 
  -3   3   8      268.79      279.14      3.88 o 
  -2   3   8      298.37      329.66      4.31 o 
  -1   3   8      239.22      286.85      4.01 o 
   0   3   8        1.53        5.29      0.43 o 
   1   3   8      696.70      772.19      8.91 o 
   2   3   8       20.94       21.20      1.88 o 
   3   3   8       80.76       77.40      2.51 o 
   4   3   8      225.82      228.51      4.83 o 
   5   3   8       87.75       83.14      2.81 o 
   6   3   8       36.87       37.77      2.51 o 
   7   3   8       12.80       12.41      2.46 o 
   8   3   8        1.65        0.87      2.61 o 
  -9   4   8        4.49        6.52      1.84 o 
  -8   4   8        2.16        1.61      1.26 o 
  -7   4   8        7.92        7.42      1.26 o 
  -6   4   8        4.41        3.77      1.00 o 
  -5   4   8       16.46       18.14      2.02 o 
  -4   4   8       13.80       15.93      1.30 o 
  -3   4   8       18.23       16.99      2.14 o 
  -2   4   8       73.48       81.48      1.82 o 
  -1   4   8        0.15        0.43      0.43 o 
   0   4   8      303.41      309.00      4.22 o 
   1   4   8      181.30      226.98      4.89 o 
   2   4   8        3.69        2.47      0.43 o 
   3   4   8       28.49       27.45      1.79 o 
   4   4   8        1.38        1.45      1.00 o 
   5   4   8       70.23       67.78      4.10 o 
   6   4   8        1.06        0.35      1.45 o 
   7   4   8       28.71       29.57      3.07 o 
  -9   5   8        6.77        3.97      2.61 o 
  -8   5   8        4.70        4.63      1.51 o 
  -7   5   8       34.40       36.79      2.30 o 
  -6   5   8        2.73        3.48      1.00 o 
  -5   5   8        1.56        1.16      1.00 o 
  -4   5   8       94.26       97.85      2.65 o 
  -3   5   8      531.13      548.57      8.19 o 
  -2   5   8      123.09      130.02      2.76 o 
  -1   5   8       18.13       18.08      0.87 o 
   0   5   8      133.83      153.22      2.61 o 
   1   5   8        6.55        5.97      0.66 o 
   2   5   8      208.13      210.71      3.44 o 
   3   5   8       47.98       53.04      2.01 o 
   4   5   8        0.30       -0.43      1.23 o 
   5   5   8       84.03       86.04      6.08 o 
   6   5   8       31.65       34.78      3.07 o 
   7   5   8        3.24        5.34      2.09 o 
  -9   6   8        2.06        0.00      1.84 o 
  -8   6   8        0.10       -1.11      1.11 o 
  -7   6   8       16.98       18.54      1.79 o 
  -6   6   8        5.01        4.61      1.29 o 
  -5   6   8       12.03       11.69      1.51 o 
  -4   6   8       38.43       33.00      1.63 o 
  -3   6   8        2.75        1.04      1.19 o 
  -2   6   8      220.86      207.27      3.64 o 
  -1   6   8        3.56        4.28      0.55 o 
   0   6   8      177.28      162.45      2.91 o 
   1   6   8      398.37      392.84      5.42 o 
   2   6   8        2.21        1.96      0.88 o 
   3   6   8      236.66      241.80      6.15 o 
   4   6   8      385.26      370.59      9.56 o 
   5   6   8        5.71        7.21      2.61 o 
   6   6   8       14.25       11.51      2.17 o 
   7   6   8        0.22       -1.30      1.84 o 
  -8   7   8        2.94        0.87      1.11 o 
  -7   7   8       10.33       12.90      1.63 o 
  -6   7   8       16.37       16.29      1.51 o 
  -5   7   8       11.40        9.51      1.26 o 
  -4   7   8       43.71       40.86      2.01 o 
  -3   7   8       63.28       56.50      2.01 o 
  -2   7   8      236.89      243.49      4.46 o 
  -1   7   8        5.34        4.35      0.88 o 
   0   7   8      226.26      225.92      3.63 o 
   1   7   8       59.75       54.47      2.01 o 
   2   7   8        0.00       -0.71      0.71 o 
   3   7   8      139.20      142.33      5.65 o 
   4   7   8       24.78       29.22      4.35 o 
   5   7   8        0.52        1.30      1.84 o 
   6   7   8        0.00       -1.22      1.45 o 
  -8   8   8        5.32        3.19      1.51 o 
  -7   8   8        0.02       -0.29      1.00 o 
  -6   8   8       16.59       17.44      1.79 o 
  -5   8   8       29.12       26.53      2.56 o 
  -4   8   8        9.73       10.46      1.26 o 
  -3   8   8      272.00      263.91      4.97 o 
  -2   8   8        1.02        4.92      1.00 o 
  -1   8   8      202.12      204.24      8.20 o 
   0   8   8       46.47       47.10      2.01 o 
   1   8   8       35.61       28.98      1.91 o 
   2   8   8       15.32       17.92      2.09 o 
   3   8   8      236.95      199.15      5.53 o 
   4   8   8       60.21       55.62      3.69 o 
   5   8   8        9.90        9.23      2.09 o 
   6   8   8        1.32        1.30      1.84 o 
  -8   9   8        3.63        4.63      1.51 o 
  -7   9   8        0.46       -0.76      1.25 o 
  -6   9   8       30.34       31.97      2.14 o 
  -5   9   8        0.16       -1.00      1.00 o 
  -4   9   8      222.11      221.34      4.83 o 
  -3   9   8       15.30       16.45      2.03 o 
  -2   9   8       20.17       19.18      3.04 o 
  -1   9   8       70.20       79.67      4.37 o 
   0   9   8      352.39      348.86      6.34 o 
   1   9   8       15.82       16.09      2.36 o 
   2   9   8        0.06       -0.43      1.23 o 
   3   9   8       24.73       25.23      2.46 o 
   4   9   8       13.12        8.57      2.17 o 
   5   9   8        1.62        2.17      3.91 o 
  -7  10   8        0.17        1.49      1.26 o 
  -6  10   8       51.07       58.60      2.81 o 
  -5  10   8       16.14       19.97      1.79 o 
  -4  10   8      307.51      279.90     10.43 o 
  -3  10   8       47.53       38.69      2.71 o 
  -2  10   8        3.42        4.35      2.17 o 
  -1  10   8      287.32      272.08      6.76 o 
   0  10   8      162.10      148.96      4.63 o 
   1  10   8        2.13        1.16      1.00 o 
   2  10   8       53.08       50.26      3.34 o 
   3  10   8        1.63        1.22      1.45 o 
   4  10   8        5.09        6.08      1.84 o 
   5  10   8        2.56        2.17      2.17 o 
  -7  11   8        6.74        5.65      1.84 o 
  -6  11   8       18.17       23.17      6.95 o 
  -5  11   8        5.37        9.79      3.04 o 
  -4  11   8      102.68      105.13      6.52 o 
  -3  11   8       59.16       57.96      3.34 o 
  -2  11   8       14.24       13.96      1.84 o 
  -1  11   8        4.20        4.52      1.45 o 
   0  11   8       71.59       69.06      3.58 o 
   1  11   8        1.44        2.90      1.00 o 
   2  11   8        5.46        7.82      1.84 o 
   3  11   8       13.06       14.31      3.91 o 
   4  11   8       16.82       18.90      2.71 o 
  -6  12   8        0.12       -0.87      2.17 o 
  -5  12   8        3.19        3.48      1.84 o 
  -4  12   8        0.25        0.00      1.23 o 
  -3  12   8        0.20       -0.87      1.23 o 
  -2  12   8        0.98        1.30      1.30 o 
  -1  12   8       22.43       19.47      2.61 o 
   0  12   8        0.21       -1.23      1.23 o 
   1  12   8        1.08        1.09      1.28 o 
   2  12   8       12.16       10.13      2.61 o 
   3  12   8        0.05        1.39      1.45 o 
   4  12   8        0.43        3.04      2.17 o 
  -5  13   8        0.86        0.00      1.45 o 
  -4  13   8       11.55       11.98      2.61 o 
  -3  13   8        0.49        0.43      1.30 o 
  -2  13   8        1.06        3.04      1.84 o 
  -1  13   8        5.59        2.61      1.84 o 
   0  13   8        0.64        0.52      1.74 o 
   1  13   8        1.39        2.03      1.51 o 
   2  13   8       52.08       74.18      7.39 o 
   3  13   8       22.07       37.06      3.48 o 
  -4  14   8        2.70        1.74      1.84 o 
  -3  14   8        0.00       -0.70      1.45 o 
  -2  14   8       66.22       80.58      4.30 o 
  -1  14   8        1.29       -0.35      1.45 o 
   0  14   8        0.57       -1.39      1.45 o 
   1  14   8        0.16       -0.87      1.84 o 
   2  14   8        5.43       13.04      3.48 o 
  -2  15   8        5.92        8.69      3.48 o 
  -1  15   8        2.96        5.21      3.48 o 
   0  15   8        0.10        2.61      2.61 o 
  -2 -15   9        9.09       12.41      2.46 o 
  -1 -15   9        2.24        1.74      1.84 o 
   0 -15   9       63.72       81.07      7.39 o 
   1 -15   9        0.06       -0.43      1.30 o 
   2 -15   9        0.02        0.00      1.74 o 
  -4 -14   9        2.60        2.61      2.61 o 
  -3 -14   9        7.44        8.28      1.84 o 
  -2 -14   9        1.75        2.61      1.45 o 
  -1 -14   9        0.06       -0.35      1.45 o 
   0 -14   9       67.35       86.05      4.30 o 
   1 -14   9        0.01       -0.87      1.74 o 
   2 -14   9        2.12       -1.74      1.74 o 
  -5 -13   9       13.07       13.90      3.48 o 
  -4 -13   9        0.86       -1.30      2.17 o 
  -3 -13   9       10.95       15.64      2.46 o 
  -2 -13   9        6.13        9.15      1.84 o 
  -1 -13   9       29.47       30.07      4.35 o 
   0 -13   9       14.05       16.96      2.46 o 
   1 -13   9        0.01        0.00      1.23 o 
   2 -13   9        0.22        0.43      1.23 o 
  -6 -12   9       13.14       16.51      3.48 o 
  -5 -12   9       20.31       19.99      2.46 o 
  -4 -12   9        2.56       -0.35      1.45 o 
  -3 -12   9        2.30        0.35      1.45 o 
  -2 -12   9        9.70       11.36      1.84 o 
  -1 -12   9       35.38       36.20      3.07 o 
   0 -12   9        1.93        0.00      1.74 o 
   1 -12   9       22.53       20.43      2.46 o 
   2 -12   9       63.86       58.00      6.08 o 
  -6 -11   9        5.17        5.65      1.84 o 
  -5 -11   9       10.98       13.48      2.46 o 
  -4 -11   9        1.71        2.61      1.45 o 
  -3 -11   9        3.22        0.17      1.45 o 
  -2 -11   9       21.76       14.82      1.84 o 
  -1 -11   9       15.16       13.56      2.61 o 
   0 -11   9        5.33        6.19      2.17 o 
   1 -11   9       18.87       23.23      2.46 o 
   2 -11   9       57.94       69.54      3.07 o 
   3 -11   9        5.80        4.35      2.61 o 
   4 -11   9       26.63       30.42      3.48 o 
   5 -11   9        0.92        2.61      2.61 o 
   6 -11   9       23.69       26.07      4.35 o 
  -7 -10   9        7.72        9.04      2.09 o 
  -6 -10   9        6.46        7.87      1.84 o 
  -5 -10   9       27.23       25.55      2.71 o 
  -4 -10   9        0.37        0.00      1.23 o 
  -3 -10   9        0.01       -0.87      1.23 o 
  -2 -10   9       31.43       32.60      2.46 o 
  -1 -10   9       98.81       96.67      4.35 o 
   0 -10   9        8.48       10.50      1.84 o 
   1 -10   9      434.68      401.52      7.18 o 
   2 -10   9      551.19      574.50      9.19 o 
   3 -10   9        0.36        2.17      1.23 o 
   4 -10   9       33.54       28.68      3.48 o 
   5 -10   9       27.57       31.00      3.07 o 
   6 -10   9        5.33        4.78      1.84 o 
  -7  -9   9        4.98        6.52      1.84 o 
  -6  -9   9        0.81        1.30      1.23 o 
  -5  -9   9        0.25        1.56      1.45 o 
  -4  -9   9       19.37       21.86      2.46 o 
  -3  -9   9        4.60        6.19      2.17 o 
  -2  -9   9       76.92       70.18      3.91 o 
  -1  -9   9      492.64      518.91     11.74 o 
   0  -9   9       34.55       40.86      2.01 o 
   1  -9   9      131.84      145.99      3.90 o 
   2  -9   9      720.22      692.42     10.20 o 
   3  -9   9      202.98      217.21      5.81 o 
   4  -9   9        1.07        1.16      1.00 o 
   5  -9   9       17.42       17.83      2.46 o 
   6  -9   9        4.29        4.78      1.84 o 
   7  -9   9        5.29        6.46      2.09 o 
  -7  -8   9        0.45        0.00      1.23 o 
  -6  -8   9        3.51        2.95      1.45 o 
  -5  -8   9        0.04       -0.87      1.23 o 
  -4  -8   9        0.65        0.87      1.23 o 
  -3  -8   9       24.39       27.38      2.46 o 
  -2  -8   9      184.56      173.17      3.82 o 
  -1  -8   9      153.92      159.54      3.44 o 
   0  -8   9      490.94      480.05      7.50 o 
   1  -8   9       10.18        7.24      1.00 o 
   2  -8   9       75.89       81.81      2.51 o 
   3  -8   9       44.29       44.26      2.01 o 
   4  -8   9       35.00       33.22      2.01 o 
   5  -8   9       21.96       20.43      2.46 o 
   6  -8   9       12.07       13.96      2.46 o 
   7  -8   9        8.85        7.82      2.46 o 
  -8  -7   9        0.56        0.00      1.74 o 
  -7  -7   9        0.13        0.52      1.74 o 
  -6  -7   9       60.23       60.78      6.52 o 
  -5  -7   9       39.20       49.37      2.71 o 
  -4  -7   9       38.37       28.53      4.78 o 
  -3  -7   9        4.14        3.19      1.00 o 
  -2  -7   9       15.70       14.27      1.11 o 
  -1  -7   9        4.29        5.52      1.00 o 
   0  -7   9       65.80       68.35      2.14 o 
   1  -7   9      494.37      505.17      7.69 o 
   2  -7   9        7.92       11.56      0.94 o 
   3  -7   9       16.20       15.40      1.51 o 
   4  -7   9        2.97        3.69      1.59 o 
   5  -7   9        5.43        4.22      1.46 o 
   6  -7   9        3.27        3.04      1.84 o 
   7  -7   9        0.32       -0.43      1.84 o 
  -8  -6   9        0.00        1.74      1.74 o 
  -7  -6   9        0.93        1.30      1.23 o 
  -6  -6   9        6.91        8.39      1.84 o 
  -5  -6   9       29.96       30.79      2.01 o 
  -4  -6   9       52.67       55.27      2.13 o 
  -3  -6   9       76.85       74.20      2.79 o 
  -2  -6   9      135.15      137.50      3.15 o 
  -1  -6   9       13.92       15.00      1.11 o 
   0  -6   9       22.98       27.25      1.51 o 
   1  -6   9      359.91      369.94      5.10 o 
   2  -6   9       45.20       44.76      1.76 o 
   3  -6   9        3.34        3.19      1.00 o 
   4  -6   9       12.80       14.77      1.64 o 
   5  -6   9        2.33        1.16      1.00 o 
   6  -6   9        2.12        2.43      1.45 o 
   7  -6   9        0.00        1.74      1.84 o 
  -8  -5   9        0.10       -0.87      1.74 o 
  -7  -5   9        5.01        7.04      1.84 o 
  -6  -5   9        0.95        2.32      1.00 o 
  -5  -5   9       23.52       23.27      1.51 o 
  -4  -5   9       70.98       63.91      2.14 o 
  -3  -5   9      219.95      202.46      7.80 o 
  -2  -5   9       14.41       13.78      0.87 o 
  -1  -5   9        0.80        0.00      0.50 o 
   0  -5   9      463.14      526.10      8.61 o 
   1  -5   9       19.05       24.42      1.14 o 
   2  -5   9       21.20       23.70      1.14 o 
   3  -5   9      427.68      436.27      7.03 o 
   4  -5   9      624.08      587.52      9.20 o 
   5  -5   9        6.97        6.40      1.26 o 
   6  -5   9        0.27       -0.65      1.11 o 
   7  -5   9        3.47        2.61      1.84 o 
  -8  -4   9        8.70       10.43      1.84 o 
  -7  -4   9        0.01        0.87      1.74 o 
  -6  -4   9        1.35        0.58      1.00 o 
  -5  -4   9      280.99      279.44      5.17 o 
  -4  -4   9      281.84      259.92      4.83 o 
  -3  -4   9      401.46      401.46      8.05 o 
  -2  -4   9       65.20       65.20      4.10 o 
  -1  -4   9      253.97      273.66      4.67 o 
   0  -4   9      572.30      665.57      7.81 o 
   1  -4   9      929.75      999.36     11.30 o 
   2  -4   9       26.36       25.06      1.38 o 
   3  -4   9      288.65      273.71      5.02 o 
   4  -4   9       93.51      106.94      3.01 o 
   5  -4   9      129.70      132.19      3.51 o 
   6  -4   9       36.49       40.33      2.51 o 
   7  -4   9       56.50       55.42      6.95 o 
   8  -4   9       19.20       11.30      3.48 o 
  -9  -3   9        5.01        7.82      2.61 o 
  -8  -3   9        2.53       -1.30      3.91 o 
  -7  -3   9        3.56        4.78      1.23 o 
  -6  -3   9        0.02        0.29      1.00 o 
  -5  -3   9        3.94        7.02      1.00 o 
  -4  -3   9       19.00       18.67      2.76 o 
  -3  -3   9      500.32      485.26      8.61 o 
  -2  -3   9       80.17       69.60      2.01 o 
  -1  -3   9      874.87      927.45     12.39 o 
   0  -3   9      362.01      398.63      4.95 o 
   1  -3   9      215.17      209.34      4.14 o 
   2  -3   9       66.34       74.43      1.65 o 
   3  -3   9      592.75      597.77      8.86 o 
   4  -3   9      184.16      177.39      4.01 o 
   5  -3   9       64.01       64.06      2.93 o 
   6  -3   9        6.71        4.35      1.26 o 
   7  -3   9       25.41       26.42      2.71 o 
   8  -3   9        1.15        3.91      3.04 o 
  -9  -2   9        0.16        2.61      2.61 o 
  -8  -2   9       25.88       21.00      2.46 o 
  -7  -2   9        0.09       -1.30      1.30 o 
  -6  -2   9       13.14       12.74      1.84 o 
  -5  -2   9       13.25       13.04      1.26 o 
  -4  -2   9       33.41       37.10      1.63 o 
  -3  -2   9       52.13       44.33      1.51 o 
  -2  -2   9        2.26        2.03      0.55 o 
  -1  -2   9     1316.62     1392.77     17.60 o 
   0  -2   9      314.29      394.53      4.85 o 
   1  -2   9        3.22        6.00      0.48 o 
   2  -2   9        0.49        0.65      0.43 o 
   3  -2   9       75.95       75.66      2.51 o 
   4  -2   9        0.69        0.00      0.71 o 
   5  -2   9       35.59       33.13      2.01 o 
   6  -2   9       84.37       84.81      3.15 o 
   7  -2   9        0.35        0.00      1.26 o 
   8  -2   9       11.23        7.39      2.46 o 
  -9  -1   9       10.04       13.04      3.48 o 
  -8  -1   9       37.01       32.25      3.07 o 
  -7  -1   9      130.86      130.46      4.30 o 
  -6  -1   9      126.07      133.07      4.30 o 
  -5  -1   9       10.57       15.52      2.84 o 
  -4  -1   9      161.26      191.73      3.24 o 
  -3  -1   9       89.18       85.69      1.76 o 
  -2  -1   9        0.36        0.00      0.43 o 
  -1  -1   9      869.14      931.26     10.33 o 
   0  -1   9        0.27        1.74      0.43 o 
   1  -1   9        1.08        2.48      0.72 o 
   2  -1   9      128.99      148.44      2.55 o 
   3  -1   9      146.75      145.25      4.28 o 
   4  -1   9        1.01        1.16      1.00 o 
   5  -1   9       10.52       10.97      1.51 o 
   6  -1   9       14.27       11.77      1.63 o 
   7  -1   9       54.97       56.60      3.01 o 
   8  -1   9       10.06       15.64      2.46 o 
  -9   0   9       24.87       25.20      3.48 o 
  -8   0   9      113.48      109.76      5.21 o 
  -7   0   9        0.07        1.30      1.23 o 
  -6   0   9       20.36       21.25      1.51 o 
  -5   0   9      180.63      192.96      4.71 o 
  -4   0   9      108.73      120.49      2.36 o 
  -3   0   9      241.42      252.20      4.33 o 
  -2   0   9      394.02      370.77      5.74 o 
  -1   0   9     1011.36      904.06     10.21 o 
   0   0   9      150.33      169.98      2.48 o 
   1   0   9       76.44       89.19      2.13 o 
   2   0   9      476.50      474.50      8.90 o 
   3   0   9      102.11       98.57      2.51 o 
   4   0   9      141.73      151.24      3.51 o 
   5   0   9      282.31      266.46     11.17 o 
   6   0   9       63.53       62.49      2.89 o 
   7   0   9       16.53       17.85      2.01 o 
   8   0   9        0.55        1.45      1.51 o 
  -9   1   9        5.31        6.08      2.61 o 
  -8   1   9      126.39      124.56      4.58 o 
  -7   1   9       50.53       48.92      3.48 o 
  -6   1   9       14.39       13.85      1.51 o 
  -5   1   9        0.00       -0.68      0.68 o 
  -4   1   9       23.85       23.07      1.63 o 
  -3   1   9        1.13        0.65      0.44 o 
  -2   1   9      271.41      260.69      3.68 o 
  -1   1   9      688.86      719.29      8.25 o 
   0   1   9       63.62       62.49      1.47 o 
   1   1   9       39.27       40.53      1.14 o 
   2   1   9      102.17       97.95      2.51 o 
   3   1   9       14.26       10.35      1.01 o 
   4   1   9       62.66       62.45      2.51 o 
   5   1   9      655.78      631.46     12.13 o 
   6   1   9       73.14       78.31      3.46 o 
   7   1   9       44.11       42.69      2.81 o 
   8   1   9       10.73       12.15      2.66 o 
  -9   2   9        1.60        0.87      2.61 o 
  -8   2   9        0.00       -1.23      1.23 o 
  -7   2   9        1.12        3.04      1.54 o 
  -6   2   9       26.08       27.27      1.79 o 
  -5   2   9        8.32        7.68      1.20 o 
  -4   2   9        1.83        0.58      0.50 o 
  -3   2   9        2.61        1.96      0.43 o 
  -2   2   9       28.18       37.80      1.14 o 
  -1   2   9       89.81       87.81      2.38 o 
   0   2   9       57.17       55.48      1.30 o 
   1   2   9       18.58       16.42      1.23 o 
   2   2   9        7.58       13.87      2.47 o 
   3   2   9       74.60       82.88      2.51 o 
   4   2   9       12.70       14.59      1.30 o 
   5   2   9       21.44       18.38      1.63 o 
   6   2   9      257.59      251.52      5.67 o 
   7   2   9       46.68       45.33      2.81 o 
  -9   3   9        0.07        0.00      1.74 o 
  -8   3   9        5.43        4.22      1.46 o 
  -7   3   9        1.14        0.29      1.00 o 
  -6   3   9        0.88        0.29      1.00 o 
  -5   3   9        8.21        8.19      1.00 o 
  -4   3   9       27.83       33.27      1.70 o 
  -3   3   9       20.31       15.50      0.94 o 
  -2   3   9     3182.82     3162.97     33.27 o 
  -1   3   9      150.37      140.73      2.48 o 
   0   3   9       32.20       32.47      1.60 o 
   1   3   9       31.01       30.93      1.63 o 
   2   3   9       72.18       81.69      2.30 o 
   3   3   9      642.49      641.14      9.54 o 
   4   3   9      158.90      161.86      3.82 o 
   5   3   9      148.40      148.24      5.65 o 
   6   3   9        5.86        3.48      1.26 o 
   7   3   9        3.45        5.83      2.09 o 
  -9   4   9        0.11        3.48      1.74 o 
  -8   4   9        1.10        0.33      1.11 o 
  -7   4   9        6.60        4.56      1.11 o 
  -6   4   9        3.53        2.03      1.00 o 
  -5   4   9       23.16       27.02      3.46 o 
  -4   4   9        4.53        3.48      0.71 o 
  -3   4   9        2.13        2.43      0.58 o 
  -2   4   9      583.77      598.65      7.37 o 
  -1   4   9      276.27      261.28      3.91 o 
   0   4   9      174.48      191.96      3.04 o 
   1   4   9       26.39       39.68      1.30 o 
   2   4   9      275.44      272.19      4.83 o 
   3   4   9       96.92       91.17      4.73 o 
   4   4   9       46.89       48.58      2.30 o 
   5   4   9        0.74        1.74      1.00 o 
   6   4   9       19.51       24.83      2.71 o 
   7   4   9        9.88       14.39      2.61 o 
  -9   5   9        0.01        0.87      1.84 o 
  -8   5   9        5.64        6.00      2.44 o 
  -7   5   9        0.00        0.58      1.00 o 
  -6   5   9        0.45        0.00      1.00 o 
  -5   5   9        1.64        1.74      1.00 o 
  -4   5   9       11.73       11.35      1.11 o 
  -3   5   9       25.65       24.07      1.51 o 
  -2   5   9       13.10       16.50      1.51 o 
  -1   5   9        5.46        9.23      0.87 o 
   0   5   9        9.37        7.06      0.88 o 
   1   5   9      507.08      489.37      7.78 o 
   2   5   9      122.91      125.19      3.01 o 
   3   5   9        0.29       -0.58      1.00 o 
   4   5   9      407.98      385.84     16.52 o 
   5   5   9        9.02        9.89      2.09 o 
   6   5   9        0.00        0.43      3.91 o 
   7   5   9        0.53       -1.74      1.84 o 
  -9   6   9        0.20        0.00      2.61 o 
  -8   6   9        4.69        5.14      1.63 o 
  -7   6   9       22.15       24.48      2.01 o 
  -6   6   9       23.88       23.89      2.01 o 
  -5   6   9       50.57       49.43      2.14 o 
  -4   6   9      173.75      171.25      3.66 o 
  -3   6   9       68.90       65.22      2.67 o 
  -2   6   9       52.42       61.06      1.63 o 
  -1   6   9       25.24       24.25      1.30 o 
   0   6   9      134.09      130.82      2.61 o 
   1   6   9      201.90      182.96      3.24 o 
   2   6   9      136.70      138.64      4.30 o 
   3   6   9        9.65        4.87      1.74 o 
   4   6   9       49.87       43.16      6.52 o 
   5   6   9      132.48      128.61     10.43 o 
   6   6   9        4.71        4.78      2.17 o 
   7   6   9        0.02       -1.74      1.74 o 
  -8   7   9        0.20        0.50      1.26 o 
  -7   7   9        3.25        4.06      1.78 o 
  -6   7   9       13.10       13.04      1.84 o 
  -5   7   9        0.26       -1.00      1.00 o 
  -4   7   9       37.17       39.26      3.72 o 
  -3   7   9      294.64      308.56      7.16 o 
  -2   7   9       20.06       18.42      1.88 o 
  -1   7   9        5.88        5.28      0.87 o 
   0   7   9      101.79       93.03      2.17 o 
   1   7   9      132.44      136.78      3.51 o 
   2   7   9       16.37       11.75      1.84 o 
   3   7   9       43.00       36.97      2.71 o 
   4   7   9        3.05        4.17      1.45 o 
   5   7   9        3.86        4.78      1.84 o 
   6   7   9        0.87       -1.04      1.45 o 
  -8   8   9       14.06       15.83      2.71 o 
  -7   8   9        0.06       -1.00      1.00 o 
  -6   8   9        0.82        1.16      1.00 o 
  -5   8   9      206.89      226.67      5.99 o 
  -4   8   9      169.67      177.31      4.16 o 
  -3   8   9      870.13      872.66     12.53 o 
  -2   8   9        1.81        0.29      1.09 o 
  -1   8   9       58.84       52.07      2.14 o 
   0   8   9      136.78      107.84      3.01 o 
   1   8   9       45.96       47.31      2.30 o 
   2   8   9       31.51       33.51      2.46 o 
   3   8   9       62.88       57.88      7.39 o 
   4   8   9       68.56       71.72      3.69 o 
   5   8   9        3.59        4.78      2.17 o 
   6   8   9        1.81        3.91      2.17 o 
  -8   9   9        0.25        2.61      2.46 o 
  -7   9   9        7.55        8.34      1.51 o 
  -6   9   9      121.21      139.81      4.16 o 
  -5   9   9        0.39       -0.87      1.00 o 
  -4   9   9       48.49       48.52      2.30 o 
  -3   9   9      281.13      276.46      7.82 o 
  -2   9   9        8.71       10.13      2.61 o 
  -1   9   9      325.79      303.51      7.38 o 
   0   9   9      197.50      211.71      6.44 o 
   1   9   9        7.44        4.06      1.00 o 
   2   9   9        0.07        0.87      1.23 o 
   3   9   9       22.32       17.06      2.09 o 
   4   9   9       11.78       13.90      2.46 o 
   5   9   9        1.09        3.48      1.84 o 
  -7  10   9        0.01        2.11      1.26 o 
  -6  10   9       47.89       54.73      2.81 o 
  -5  10   9        0.68        0.00      1.23 o 
  -4  10   9        6.94        5.65      1.84 o 
  -3  10   9      164.41      158.19      6.95 o 
  -2  10   9       10.85       13.04      1.84 o 
  -1  10   9       41.22       40.86      3.07 o 
   0  10   9        5.99        5.24      1.85 o 
   1  10   9       18.16       20.67      2.01 o 
   2  10   9        3.40        4.35      1.84 o 
   3  10   9       16.68       21.00      2.46 o 
   4  10   9       15.17       20.43      2.46 o 
   5  10   9        4.39        6.08      1.84 o 
  -7  11   9       44.28       49.78      3.69 o 
  -6  11   9        0.01        0.43      1.84 o 
  -5  11   9        7.05        8.57      2.17 o 
  -4  11   9        1.77        1.74      1.23 o 
  -3  11   9        2.97        6.29      3.91 o 
  -2  11   9        0.08        0.87      1.23 o 
  -1  11   9       87.21       88.65      3.96 o 
   0  11   9       19.01       22.24      2.46 o 
   1  11   9        3.00        3.72      1.26 o 
   2  11   9        7.64        9.31      1.84 o 
   3  11   9        0.09        1.30      1.84 o 
   4  11   9        6.78        7.45      2.61 o 
  -6  12   9        0.96       -0.52      1.45 o 
  -5  12   9       17.92       15.52      2.46 o 
  -4  12   9        0.20        0.87      1.23 o 
  -3  12   9        0.28        0.00      1.23 o 
  -2  12   9       13.38       10.88      1.84 o 
  -1  12   9        0.37       -0.43      1.30 o 
   0  12   9        1.61        1.30      1.23 o 
   1  12   9        1.08        0.58      1.00 o 
   2  12   9        0.90        2.61      2.61 o 
   3  12   9       28.46       38.76      3.34 o 
  -5  13   9        0.53       -0.17      1.45 o 
  -4  13   9       22.23       26.68      3.07 o 
  -3  13   9        5.29        3.04      1.84 o 
  -2  13   9        0.00        3.30      1.45 o 
  -1  13   9        1.00        0.17      1.45 o 
   0  13   9        0.85       -0.43      1.84 o 
   1  13   9        0.00        1.74      1.84 o 
   2  13   9       21.81       34.96      3.07 o 
  -3  14   9        0.38        1.74      1.84 o 
  -2  14   9       18.23       20.67      3.48 o 
  -1  14   9        6.62        8.57      2.17 o 
   0  14   9        0.55       -0.87      1.84 o 
   1  14   9        0.00        0.00      2.61 o 
  -1 -15  10       14.27       15.52      2.46 o 
   0 -15  10        0.01       -1.04      1.45 o 
   1 -15  10        3.05        3.48      1.84 o 
  -3 -14  10        0.88        1.22      1.45 o 
  -2 -14  10       12.40       12.62      2.46 o 
  -1 -14  10       32.08       35.08      5.65 o 
   0 -14  10       17.75       19.56      2.46 o 
   1 -14  10        5.19        3.48      1.84 o 
   2 -14  10       11.30       11.08      2.61 o 
  -4 -13  10        0.23        0.17      1.45 o 
  -3 -13  10        1.86        3.48      2.17 o 
  -2 -13  10        9.94       12.62      2.17 o 
  -1 -13  10       28.96       26.10      2.46 o 
   0 -13  10        0.32       -0.87      1.23 o 
   1 -13  10        0.48        0.43      1.23 o 
   2 -13  10        2.70        2.95      1.45 o 
  -5 -12  10        2.59        3.48      1.84 o 
  -4 -12  10        0.04       -1.45      1.45 o 
  -3 -12  10       14.54       13.63      2.09 o 
  -2 -12  10        8.87       10.01      1.84 o 
  -1 -12  10       19.02       16.60      2.17 o 
   0 -12  10        9.60       12.73      2.61 o 
   1 -12  10        0.14        1.30      1.30 o 
   2 -12  10        0.87        0.43      1.23 o 
   3 -12  10       34.23       32.18      3.07 o 
  -6 -11  10       11.93       12.98      2.46 o 
  -5 -11  10        8.87        8.44      2.09 o 
  -4 -11  10       27.72       26.10      2.46 o 
  -3 -11  10        4.77       -0.87      1.23 o 
  -2 -11  10        7.31        2.61      1.23 o 
  -1 -11  10       47.37       45.19      3.07 o 
   0 -11  10       25.50       37.07      2.71 o 
   1 -11  10        3.90        4.35      2.17 o 
   2 -11  10        0.08        1.30      1.23 o 
   3 -11  10        1.18        1.30      1.23 o 
   4 -11  10        0.04       -1.74      1.74 o 
   5 -11  10       26.03       27.81      4.35 o 
  -7 -10  10        5.80        7.04      1.84 o 
  -6 -10  10       14.04       11.30      2.46 o 
  -5 -10  10       23.82       23.68      2.71 o 
  -4 -10  10        0.38        0.00      1.23 o 
  -3 -10  10       11.23       11.08      2.61 o 
  -2 -10  10      277.93      279.28      7.05 o 
  -1 -10  10        6.69        5.04      1.45 o 
   0 -10  10      275.37      272.63      6.76 o 
   1 -10  10        1.48        1.74      1.23 o 
   2 -10  10       11.17       15.36      1.51 o 
   3 -10  10      109.70       98.80      3.91 o 
   4 -10  10        0.15        0.43      1.23 o 
   5 -10  10        0.03        0.00      1.74 o 
   6 -10  10       31.08       50.40      5.21 o 
  -7  -9  10        1.03        0.87      1.84 o 
  -6  -9  10        7.61        6.52      1.84 o 
  -5  -9  10        1.17       -0.43      1.23 o 
  -4  -9  10       10.09        8.39      1.84 o 
  -3  -9  10      101.49      102.67      3.96 o 
  -2  -9  10      375.36      375.14      8.61 o 
  -1  -9  10       43.84       44.81      4.35 o 
   0  -9  10      102.09      105.37      2.70 o 
   1  -9  10      517.23      481.20      7.85 o 
   2  -9  10       28.44       19.52      1.51 o 
   3  -9  10        6.72        7.10      1.45 o 
   4  -9  10        2.49        2.61      1.23 o 
   5  -9  10       17.02       24.33      3.48 o 
   6  -9  10        1.35        2.61      2.61 o 
  -8  -8  10        1.07        0.87      2.61 o 
  -7  -8  10        0.01       -1.23      1.23 o 
  -6  -8  10        9.39        8.94      1.84 o 
  -5  -8  10        0.05       -0.87      1.74 o 
  -4  -8  10        0.18       -1.23      1.23 o 
  -3  -8  10      201.47      203.17      6.52 o 
  -2  -8  10      980.01      990.31     13.70 o 
  -1  -8  10      756.69      739.97     18.00 o 
   0  -8  10        6.41        6.08      1.02 o 
   1  -8  10        0.36        0.17      0.86 o 
   2  -8  10       40.23       43.77      2.14 o 
   3  -8  10       47.75       51.71      3.07 o 
   4  -8  10        9.74        8.00      1.84 o 
   5  -8  10       42.08       44.76      3.07 o 
   6  -8  10       57.21       80.35      6.95 o 
   7  -8  10        2.68       -0.87      2.61 o 
  -8  -7  10        0.14        1.74      2.61 o 
  -7  -7  10        2.48        2.95      1.45 o 
  -6  -7  10        1.51        2.17      2.17 o 
  -5  -7  10       10.64       10.16      5.21 o 
  -4  -7  10        1.75        0.87      1.00 o 
  -3  -7  10       31.24       30.28      2.29 o 
  -2  -7  10      282.06      274.71      4.97 o 
  -1  -7  10      347.79      345.25      5.84 o 
   0  -7  10       12.17       11.38      2.27 o 
   1  -7  10      282.53      263.70      5.02 o 
   2  -7  10      324.58      310.48      7.00 o 
   3  -7  10        0.55        0.29      1.00 o 
   4  -7  10        2.14        1.74      1.23 o 
   5  -7  10        0.00       -1.00      1.00 o 
   6  -7  10        2.26        1.04      1.45 o 
   7  -7  10        3.22        8.56      3.91 o 
  -8  -6  10        0.92        0.87      1.74 o 
  -7  -6  10        1.47       -0.43      1.23 o 
  -6  -6  10       42.27       36.92      3.48 o 
  -5  -6  10        0.33        0.58      1.00 o 
  -4  -6  10       46.58       42.69      2.01 o 
  -3  -6  10      138.52      141.15      3.32 o 
  -2  -6  10       88.69       92.90      2.65 o 
  -1  -6  10        0.01        0.29      0.50 o 
   0  -6  10       41.57       35.85      1.63 o 
   1  -6  10       51.10       35.54      1.79 o 
   2  -6  10      285.59      284.58      4.97 o 
   3  -6  10       87.56       89.78      2.47 o 
   4  -6  10       16.35       12.10      1.51 o 
   5  -6  10       27.99       23.61      2.01 o 
   6  -6  10        2.54        4.35      2.17 o 
   7  -6  10        3.46        3.04      1.84 o 
  -8  -5  10        0.00       -1.74      1.74 o 
  -7  -5  10       21.79       22.63      2.46 o 
  -6  -5  10        0.50        0.87      1.00 o 
  -5  -5  10       17.80       18.79      1.51 o 
  -4  -5  10      111.96      116.50      3.01 o 
  -3  -5  10      183.43      182.16      4.60 o 
  -2  -5  10      468.80      439.49      6.85 o 
  -1  -5  10      355.27      371.35      6.02 o 
   0  -5  10       20.70       17.95      1.11 o 
   1  -5  10     1328.36     1384.87     17.92 o 
   2  -5  10      266.51      284.69      4.28 o 
   3  -5  10        0.77        0.70      0.75 o 
   4  -5  10      337.36      317.95      6.02 o 
   5  -5  10      290.10      266.88      5.94 o 
   6  -5  10        5.46        4.72      1.26 o 
   7  -5  10        5.85        6.95      1.84 o 
  -8  -4  10        4.14        0.87      1.45 o 
  -7  -4  10        1.39        1.30      1.23 o 
  -6  -4  10       22.15       23.71      1.63 o 
  -5  -4  10      271.07      260.00      6.33 o 
  -4  -4  10       14.07       17.85      1.51 o 
  -3  -4  10      451.74      444.35      7.03 o 
  -2  -4  10       85.12       93.67      2.51 o 
  -1  -4  10       77.66       83.25      2.14 o 
   0  -4  10     1003.21      979.29     13.06 o 
   1  -4  10      252.26      235.46      5.56 o 
   2  -4  10      276.82      284.83      4.11 o 
   3  -4  10        0.16        1.52      0.87 o 
   4  -4  10      574.63      577.16      9.79 o 
   5  -4  10      509.40      495.48      8.53 o 
   6  -4  10       60.64       65.30      3.51 o 
   7  -4  10        0.08        0.00      1.84 o 
  -9  -3  10        2.41        0.87      2.61 o 
  -8  -3  10        0.05       -0.87      1.23 o 
  -7  -3  10        5.36        5.21      1.45 o 
  -6  -3  10        1.82        0.43      1.30 o 
  -5  -3  10       93.29       88.83      2.83 o 
  -4  -3  10      448.82      467.78      7.18 o 
  -3  -3  10      859.18      885.25     10.54 o 
  -2  -3  10      298.87      324.29      5.34 o 
  -1  -3  10      200.70      184.88      3.51 o 
   0  -3  10      366.54      346.60      6.07 o 
   1  -3  10      222.21      282.28      4.71 o 
   2  -3  10       42.57       42.05      2.33 o 
   3  -3  10      115.99      116.20      3.01 o 
   4  -3  10        6.07        5.09      1.61 o 
   5  -3  10       36.18       33.27      2.14 o 
   6  -3  10        9.93        7.67      1.51 o 
   7  -3  10        7.17        9.85      1.91 o 
  -9  -2  10        0.64        5.21      2.61 o 
  -8  -2  10        8.03        8.28      1.84 o 
  -7  -2  10        8.15        6.08      2.17 o 
  -6  -2  10       11.28        9.47      3.48 o 
  -5  -2  10       33.90       38.14      1.79 o 
  -4  -2  10        2.07        1.04      0.86 o 
  -3  -2  10      366.97      324.29      5.95 o 
  -2  -2  10      580.51      632.77      9.04 o 
  -1  -2  10      166.50      170.11      3.51 o 
   0  -2  10        2.32        5.06      0.55 o 
   1  -2  10       34.57       30.60      1.02 o 
   2  -2  10        0.95        1.91      0.58 o 
   3  -2  10       11.84       13.43      1.11 o 
   4  -2  10       23.29       25.42      1.79 o 
   5  -2  10        0.56       -0.29      1.00 o 
   6  -2  10      141.78      133.08      4.01 o 
   7  -2  10        4.83        5.93      1.63 o 
  -9  -1  10        0.00        4.35      2.61 o 
  -8  -1  10       39.48       37.37      3.07 o 
  -7  -1  10        2.75        4.88      1.30 o 
  -6  -1  10       32.40       27.92      2.46 o 
  -5  -1  10        8.99        6.84      1.00 o 
  -4  -1  10        1.64        0.00      0.50 o 
  -3  -1  10       82.86       88.57      2.68 o 
  -2  -1  10        0.02        1.16      0.50 o 
  -1  -1  10      122.33      129.32      2.19 o 
   0  -1  10        0.04        2.47      0.43 o 
   1  -1  10      100.71      108.13      1.92 o 
   2  -1  10       28.76       29.67      1.51 o 
   3  -1  10       30.41       27.83      1.51 o 
   4  -1  10      124.57      111.35      4.28 o 
   5  -1  10       45.85       44.22      2.51 o 
   6  -1  10       64.34       65.26      2.81 o 
   7  -1  10        8.68        5.53      1.63 o 
  -9   0  10        0.26        3.48      2.61 o 
  -8   0  10       99.73      103.69      5.21 o 
  -7   0  10        5.14        2.61      1.23 o 
  -6   0  10        3.36        4.08      2.17 o 
  -5   0  10       20.77       24.83      2.09 o 
  -4   0  10        6.95        8.48      1.00 o 
  -3   0  10       14.29       14.96      1.08 o 
  -2   0  10        0.13        0.65      0.43 o 
  -1   0  10       28.38       35.66      1.14 o 
   0   0  10     1555.35     1592.55     17.31 o 
   1   0  10      191.82      201.44      3.24 o 
   2   0  10       10.37        9.92      1.00 o 
   3   0  10       92.23       81.34      2.54 o 
   4   0  10      451.38      447.73      9.16 o 
   5   0  10       31.50       31.79      2.54 o 
   6   0  10        0.53       -0.65      1.11 o 
   7   0  10       38.25       36.86      2.51 o 
  -9   1  10        0.67        2.43      1.45 o 
  -8   1  10        0.10        0.87      2.17 o 
  -7   1  10       20.99       19.22      3.91 o 
  -6   1  10       51.53       49.60      2.46 o 
  -5   1  10        6.08        5.28      1.23 o 
  -4   1  10        0.97        0.87      0.48 o 
  -3   1  10       85.89       95.29      2.38 o 
  -2   1  10       14.96       14.65      0.88 o 
  -1   1  10        3.88        4.83      0.88 o 
   0   1  10       80.57       88.96      1.92 o 
   1   1  10        5.63        5.16      0.55 o 
   2   1  10       67.18       52.09      2.27 o 
   3   1  10       23.45       27.34      2.16 o 
   4   1  10     1524.33     1520.71     34.29 o 
   5   1  10       77.33       74.41      3.01 o 
   6   1  10        1.73       -0.65      1.28 o 
   7   1  10        2.88        3.24      1.63 o 
  -9   2  10        0.19       -0.43      2.17 o 
  -8   2  10        1.18        0.00      1.23 o 
  -7   2  10        1.09        1.74      1.74 o 
  -6   2  10        1.97        1.45      1.00 o 
  -5   2  10        0.24        0.58      1.00 o 
  -4   2  10       48.79       40.85      3.48 o 
  -3   2  10        0.34        0.22      0.43 o 
  -2   2  10      104.71       97.77      1.92 o 
  -1   2  10      476.31      459.76      5.86 o 
   0   2  10       40.01       40.46      1.30 o 
   1   2  10        9.78        9.83      0.87 o 
   2   2  10      143.52      152.47      3.51 o 
   3   2  10       36.02       30.79      2.01 o 
   4   2  10       16.79       19.19      1.63 o 
   5   2  10      167.26      172.87      7.40 o 
   6   2  10        2.15        1.45      1.51 o 
   7   2  10        3.30        1.45      1.51 o 
  -9   3  10        0.01        1.74      1.23 o 
  -8   3  10        1.88       -0.87      1.23 o 
  -7   3  10       12.41       11.75      1.84 o 
  -6   3  10       11.65       10.43      1.51 o 
  -5   3  10       38.70       43.99      4.84 o 
  -4   3  10      212.03      224.50      4.33 o 
  -3   3  10       14.30       22.42      1.02 o 
  -2   3  10        2.91        2.12      0.63 o 
  -1   3  10      120.36      137.92      2.47 o 
   0   3  10        7.05        5.13      0.55 o 
   1   3  10        0.66        0.43      0.50 o 
   2   3  10      268.81      256.19      4.67 o 
   3   3  10      252.08      263.49      5.35 o 
   4   3  10        7.40        8.77      2.68 o 
   5   3  10        1.94        0.98      1.11 o 
   6   3  10       19.13       18.59      1.74 o 
   7   3  10        3.19        4.72      2.09 o 
  -9   4  10        0.27        1.39      1.74 o 
  -8   4  10        0.85       -1.74      1.74 o 
  -7   4  10        0.04        0.58      1.00 o 
  -6   4  10       17.11       17.23      1.38 o 
  -5   4  10       26.65       25.41      1.63 o 
  -4   4  10       84.27       77.79      2.30 o 
  -3   4  10       37.50       38.58      1.63 o 
  -2   4  10        5.91        7.35      1.00 o 
  -1   4  10      275.37      286.30      4.11 o 
   0   4  10        0.30        0.00      0.43 o 
   1   4  10       45.55       46.07      1.59 o 
   2   4  10       15.27       17.22      1.51 o 
   3   4  10       71.95       67.12      3.43 o 
   4   4  10       36.98       36.70      2.91 o 
   5   4  10       84.25       84.55      5.21 o 
   6   4  10        0.20       -1.22      1.45 o 
   7   4  10       10.40       11.88      2.46 o 
  -9   5  10        5.43        8.69      2.61 o 
  -8   5  10        0.13        0.22      1.79 o 
  -7   5  10        0.32       -0.58      1.00 o 
  -6   5  10       30.95       30.53      2.01 o 
  -5   5  10      111.31      108.93      3.15 o 
  -4   5  10        0.54        0.87      0.71 o 
  -3   5  10       27.23       28.47      1.51 o 
  -2   5  10       17.85       21.04      1.14 o 
  -1   5  10       29.18       25.17      1.51 o 
   0   5  10       31.63       29.64      1.30 o 
   1   5  10      298.20      302.72      4.55 o 
   2   5  10       22.12       24.98      1.79 o 
   3   5  10      251.28      241.07      4.83 o 
   4   5  10       15.81       17.83      2.46 o 
   5   5  10       20.19       15.75      2.17 o 
   6   5  10        8.03        5.65      2.17 o 
   7   5  10        0.00       -1.74      2.61 o 
  -8   6  10        3.86        4.50      1.63 o 
  -7   6  10        0.33       -0.11      1.11 o 
  -6   6  10       15.20       16.16      1.76 o 
  -5   6  10        5.01        7.99      1.11 o 
  -4   6  10      252.36      248.11      5.85 o 
  -3   6  10       96.74       92.60      2.65 o 
  -2   6  10      229.92      232.41      4.46 o 
  -1   6  10      102.12      103.06      2.26 o 
   0   6  10        2.11        1.74      0.87 o 
   1   6  10      311.05      332.67      4.98 o 
   2   6  10      443.93      439.93      9.22 o 
   3   6  10        5.72        2.95      1.45 o 
   4   6  10       81.30       85.11      5.65 o 
   5   6  10        2.42        2.95      1.45 o 
   6   6  10        5.74        5.09      2.09 o 
  -8   7  10        1.87        1.16      1.78 o 
  -7   7  10        2.81        5.50      1.51 o 
  -6   7  10        6.75        3.58      1.11 o 
  -5   7  10       81.14       80.67      2.65 o 
  -4   7  10       81.93       90.39      2.65 o 
  -3   7  10      167.81      170.03      3.66 o 
  -2   7  10       25.12       28.67      1.63 o 
  -1   7  10        8.32        7.82      0.87 o 
   0   7  10       38.99       36.98      1.77 o 
   1   7  10        5.70        5.83      1.17 o 
   2   7  10      209.60      214.33      6.15 o 
   3   7  10        1.53        1.30      1.30 o 
   4   7  10        6.56        4.35      2.61 o 
   5   7  10       19.92       24.33      3.07 o 
   6   7  10        0.62        3.04      1.84 o 
  -8   8  10        0.20        3.77      1.51 o 
  -7   8  10       17.10       18.91      4.46 o 
  -6   8  10       26.49       25.66      2.01 o 
  -5   8  10      164.59      173.52      4.16 o 
  -4   8  10        1.95        2.32      1.00 o 
  -3   8  10       14.32       14.49      1.51 o 
  -2   8  10      190.46      181.26      3.95 o 
  -1   8  10        2.22        2.61      1.00 o 
   0   8  10        2.48        3.06      1.54 o 
   1   8  10      489.65      436.22      7.53 o 
   2   8  10       15.98       15.43      3.48 o 
   3   8  10       10.15        8.69      1.84 o 
   4   8  10       20.07       25.91      2.71 o 
   5   8  10        0.20        0.87      1.84 o 
  -7   9  10        4.13        6.08      1.63 o 
  -6   9  10       30.02       33.88      2.30 o 
  -5   9  10        6.66        4.63      1.51 o 
  -4   9  10      204.24      212.90      6.52 o 
  -3   9  10       31.68       28.70      2.46 o 
  -2   9  10       74.36       82.96      8.26 o 
  -1   9  10        3.12        2.17      1.23 o 
   0   9  10       13.04        6.76      1.27 o 
   1   9  10      203.31      193.76      4.52 o 
   2   9  10        2.10        0.87      1.23 o 
   3   9  10        0.93        2.61      1.84 o 
   4   9  10        9.07        8.44      2.09 o 
   5   9  10        8.20        5.65      1.84 o 
  -7  10  10        0.52        0.58      1.51 o 
  -6  10  10        1.38        2.61      1.51 o 
  -5  10  10        0.26        2.61      1.84 o 
  -4  10  10        7.87        7.45      3.48 o 
  -3  10  10       67.82       66.27      3.34 o 
  -2  10  10       36.10       37.34      3.91 o 
  -1  10  10       19.78       17.05      1.84 o 
   0  10  10       27.92       25.46      2.01 o 
   1  10  10        2.17        3.35      1.46 o 
   2  10  10        7.62        8.39      1.84 o 
   3  10  10        3.54        3.13      1.74 o 
   4  10  10        4.05        2.61      1.84 o 
  -6  11  10       22.20       25.37      3.91 o 
  -5  11  10       20.33       23.25      6.95 o 
  -4  11  10        1.89        1.04      1.45 o 
  -3  11  10       43.78       44.41      4.78 o 
  -2  11  10        7.88        3.91      1.84 o 
  -1  11  10       25.68       20.33      2.61 o 
   0  11  10        2.23        2.09      2.61 o 
   1  11  10        0.63        3.65      1.45 o 
   2  11  10        1.99        1.74      2.17 o 
   3  11  10        2.34        5.21      1.84 o 
   4  11  10        3.43        7.46      1.84 o 
  -6  12  10        9.93        9.56      2.61 o 
  -5  12  10        3.48        1.04      1.45 o 
  -4  12  10        0.87        0.00      1.23 o 
  -3  12  10        3.04        0.87      2.17 o 
  -2  12  10        1.25        0.00      1.23 o 
  -1  12  10        0.06       -1.23      1.23 o 
   0  12  10       15.28       11.98      2.61 o 
   1  12  10        1.99        1.56      1.45 o 
   2  12  10        0.27        3.04      2.17 o 
   3  12  10        0.84        3.48      1.84 o 
  -5  13  10        1.75        0.87      2.61 o 
  -4  13  10        0.44        0.00      1.45 o 
  -3  13  10        6.44        3.91      1.84 o 
  -2  13  10        3.24        3.04      1.84 o 
  -1  13  10        9.34       13.96      2.46 o 
   0  13  10       71.12       90.52      4.30 o 
   1  13  10        0.69        0.00      2.61 o 
   2  13  10        2.32        2.61      2.61 o 
  -3  14  10        0.61       -0.87      2.61 o 
  -2  14  10        1.67        0.87      1.84 o 
  -1  14  10        1.02        0.43      1.84 o 
   0  14  10       18.33       20.86      4.35 o 
  -1 -15  11        1.67       -0.87      2.61 o 
   0 -15  11        1.37        1.30      1.84 o 
  -2 -14  11       27.33       32.01      3.07 o 
  -1 -14  11        0.82        0.35      1.74 o 
   0 -14  11       13.69       13.96      2.46 o 
   1 -14  11       38.99       39.75      9.56 o 
   2 -14  11        0.87        0.43      1.23 o 
  -4 -13  11        0.68       -0.35      1.45 o 
  -3 -13  11        1.07        2.17      1.84 o 
  -2 -13  11        0.95        2.61      2.17 o 
  -1 -13  11        0.33       -0.87      1.74 o 
   0 -13  11        3.73        3.30      1.45 o 
   1 -13  11        0.43       -1.23      1.23 o 
   2 -13  11        0.26        1.30      1.23 o 
  -5 -12  11        0.79        1.22      1.45 o 
  -4 -12  11        4.78        1.91      1.45 o 
  -3 -12  11        3.13        4.78      1.84 o 
  -2 -12  11        0.64       -0.87      1.74 o 
  -1 -12  11        9.60        8.78      1.84 o 
   0 -12  11      100.39       96.05      4.30 o 
   1 -12  11        8.42       11.16      5.21 o 
   2 -12  11        2.22        4.00      1.45 o 
   3 -12  11       26.85       36.50      4.35 o 
  -6 -11  11        0.74        0.70      3.04 o 
  -5 -11  11        9.61       10.76      2.09 o 
  -4 -11  11       15.92       18.67      3.91 o 
  -3 -11  11       11.37       12.23      1.84 o 
  -2 -11  11       14.35       11.75      1.84 o 
  -1 -11  11        2.93        2.61      1.23 o 
   0 -11  11        5.60        9.15      1.84 o 
   1 -11  11       15.51       17.18      2.09 o 
   2 -11  11       15.85       14.58      2.09 o 
   3 -11  11        3.82        4.78      2.17 o 
   4 -11  11       64.20       81.69      5.21 o 
   5 -11  11        2.63        2.61      4.35 o 
  -6 -10  11        7.56        7.46      1.84 o 
  -5 -10  11       30.90       37.18      3.07 o 
  -4 -10  11        6.72        4.35      1.84 o 
  -3 -10  11        3.90        3.30      3.04 o 
  -2 -10  11       24.92       24.33      2.46 o 
  -1 -10  11      767.06      777.48     14.76 o 
   0 -10  11       19.39       24.36      2.46 o 
   1 -10  11       18.47       16.51      1.63 o 
   2 -10  11      143.98      146.10      3.82 o 
   3 -10  11       37.00       45.83      3.07 o 
   4 -10  11       12.51       14.82      2.46 o 
   5 -10  11        1.67        1.74      2.61 o 
  -7  -9  11        0.21       -1.74      1.74 o 
  -6  -9  11       10.27       14.39      2.61 o 
  -5  -9  11        4.19        4.35      1.84 o 
  -4  -9  11        8.27        4.35      2.61 o 
  -3  -9  11       20.44       23.23      2.46 o 
  -2  -9  11       35.53       39.51      3.48 o 
  -1  -9  11      825.75      797.19     14.76 o 
   0  -9  11      845.67      874.40     12.53 o 
   1  -9  11        3.45        5.13      1.00 o 
   2  -9  11       52.38       55.86      2.30 o 
   3  -9  11        4.52        1.74      1.23 o 
   4  -9  11        4.12        2.17      1.23 o 
   5  -9  11        0.08        1.74      2.61 o 
   6  -9  11       85.07      105.16      6.95 o 
  -7  -8  11        1.30        1.74      1.84 o 
  -6  -8  11        0.07       -0.43      1.30 o 
  -5  -8  11        9.25        9.16      2.61 o 
  -4  -8  11        0.00        0.87      1.74 o 
  -3  -8  11       29.34       30.91      2.46 o 
  -2  -8  11      205.94      200.16      5.59 o 
  -1  -8  11       40.69       37.03      1.88 o 
   0  -8  11        0.79        1.45      1.00 o 
   1  -8  11        3.13        2.61      1.00 o 
   2  -8  11      128.14      131.00      3.32 o 
   3  -8  11       66.10       64.36      3.07 o 
   4  -8  11        0.08       -1.00      1.00 o 
   5  -8  11        8.67        8.39      1.84 o 
   6  -8  11       11.69       17.38      3.48 o 
  -8  -7  11       12.22       12.17      3.48 o 
  -7  -7  11        0.07        0.00      1.45 o 
  -6  -7  11        5.73        1.74      1.23 o 
  -5  -7  11       13.47       12.62      1.84 o 
  -4  -7  11       38.46       38.01      2.14 o 
  -3  -7  11       44.54       49.42      2.14 o 
  -2  -7  11       61.84       57.55      2.41 o 
  -1  -7  11      486.43      488.50      7.85 o 
   0  -7  11       80.84       82.57      2.51 o 
   1  -7  11       13.86       12.83      1.51 o 
   2  -7  11       60.88       52.01      3.91 o 
   3  -7  11       21.74       26.10      2.46 o 
   4  -7  11        4.31        4.44      1.21 o 
   5  -7  11       32.84       27.38      2.46 o 
   6  -7  11        3.12        4.35      2.61 o 
  -8  -6  11        9.47       10.43      2.61 o 
  -7  -6  11       21.23       18.25      3.48 o 
  -6  -6  11        9.93       10.47      2.17 o 
  -5  -6  11        7.28        4.35      1.00 o 
  -4  -6  11       18.46       21.51      1.63 o 
  -3  -6  11       36.13       37.63      2.01 o 
  -2  -6  11       84.29       72.89      2.51 o 
  -1  -6  11       91.61       89.79      2.93 o 
   0  -6  11        1.51        1.09      0.77 o 
   1  -6  11       39.38       41.10      2.19 o 
   2  -6  11       77.18       76.05      3.07 o 
   3  -6  11       29.08       34.09      2.61 o 
   4  -6  11        4.47        3.48      1.74 o 
   5  -6  11        1.89        1.63      1.11 o 
   6  -6  11       57.61       48.03      7.39 o 
   7  -6  11        5.10        3.60      2.17 o 
  -8  -5  11        0.32       -0.87      1.74 o 
  -7  -5  11        5.42        8.78      1.84 o 
  -6  -5  11       25.31       22.47      1.87 o 
  -5  -5  11        6.25        6.16      1.45 o 
  -4  -5  11      264.40      259.77      5.02 o 
  -3  -5  11       28.35       28.15      1.63 o 
  -2  -5  11       82.15       90.68      2.51 o 
  -1  -5  11       66.84       70.19      2.41 o 
   0  -5  11       42.94       47.29      1.79 o 
   1  -5  11      339.36      376.12      6.34 o 
   2  -5  11      703.05      639.45     20.44 o 
   3  -5  11      258.71      247.98      7.82 o 
   4  -5  11        9.17        8.49      1.51 o 
   5  -5  11       71.29       75.82      3.01 o 
   6  -5  11        3.36        2.32      1.51 o 
   7  -5  11        9.73        9.99      2.46 o 
  -8  -4  11        2.38        6.08      1.84 o 
  -7  -4  11       23.32       23.46      2.46 o 
  -6  -4  11       67.16       63.90      2.51 o 
  -5  -4  11       14.81       15.32      1.77 o 
  -4  -4  11       23.45       23.61      1.51 o 
  -3  -4  11       41.01       39.89      2.01 o 
  -2  -4  11      416.12      450.91      8.90 o 
  -1  -4  11      457.98      465.29      7.18 o 
   0  -4  11       62.44       67.47      2.14 o 
   1  -4  11      556.77      552.21     10.13 o 
   2  -4  11        0.11        1.30      1.23 o 
   3  -4  11       17.24       20.35      2.54 o 
   4  -4  11      378.83      354.88      7.95 o 
   5  -4  11       36.87       29.88      2.01 o 
   6  -4  11       48.51       40.49      2.75 o 
   7  -4  11        1.61        3.04      1.84 o 
  -9  -3  11        0.10        1.30      1.84 o 
  -8  -3  11        1.15        2.61      1.84 o 
  -7  -3  11        0.27        0.87      1.23 o 
  -6  -3  11       10.57        7.96      2.17 o 
  -5  -3  11      264.81      267.69      7.78 o 
  -4  -3  11      124.48      113.86      3.01 o 
  -3  -3  11       30.99       31.36      1.63 o 
  -2  -3  11       88.75       94.88      2.51 o 
  -1  -3  11      131.12      138.60      3.01 o 
   0  -3  11        3.98        5.07      0.71 o 
   1  -3  11      543.61      562.76      8.36 o 
   2  -3  11      279.47      265.12      5.32 o 
   3  -3  11       24.16       24.76      1.63 o 
   4  -3  11        9.16        8.54      1.30 o 
   5  -3  11       49.73       52.07      2.51 o 
   6  -3  11        6.66        3.10      1.55 o 
   7  -3  11        1.39        3.19      1.51 o 
  -9  -2  11        0.00        2.17      1.84 o 
  -8  -2  11        1.81        1.56      1.45 o 
  -7  -2  11        8.69       10.88      1.84 o 
  -6  -2  11       38.16       36.94      2.46 o 
  -5  -2  11       11.34       11.98      1.26 o 
  -4  -2  11       60.21       58.31      2.01 o 
  -3  -2  11       74.27       93.10      2.51 o 
  -2  -2  11       69.66       60.34      2.01 o 
  -1  -2  11        5.90        6.84      1.00 o 
   0  -2  11        6.43        4.48      1.20 o 
   1  -2  11       52.20       53.07      1.47 o 
   2  -2  11        1.84        1.91      0.58 o 
   3  -2  11        0.26        0.43      0.71 o 
   4  -2  11      313.62      290.13      9.54 o 
   5  -2  11        3.29        1.45      1.09 o 
   6  -2  11       19.75       12.18      1.79 o 
   7  -2  11        8.31        9.46      1.63 o 
  -9  -1  11       11.75       10.68      2.17 o 
  -8  -1  11       50.01       50.92      3.34 o 
  -7  -1  11        0.98        1.74      1.23 o 
  -6  -1  11        1.04        2.61      2.61 o 
  -5  -1  11       31.47       27.81      2.46 o 
  -4  -1  11        0.40       -0.22      0.77 o 
  -3  -1  11        5.17        2.40      0.66 o 
  -2  -1  11       65.65       58.88      2.01 o 
  -1  -1  11       17.82       18.81      1.11 o 
   0  -1  11      141.61      148.79      2.47 o 
   1  -1  11      362.71      380.23      5.07 o 
   2  -1  11        2.14        1.74      0.58 o 
   3  -1  11        2.16        1.74      1.00 o 
   4  -1  11       75.28       67.33      2.51 o 
   5  -1  11      183.60      184.49      4.52 o 
   6  -1  11        4.33        3.48      1.26 o 
   7  -1  11       15.48       21.51      2.30 o 
  -9   0  11        2.67        4.35      2.61 o 
  -8   0  11        8.84       10.72      1.84 o 
  -7   0  11       69.32       63.90      3.07 o 
  -6   0  11        0.90       -0.43      1.30 o 
  -5   0  11       56.93       59.44      2.71 o 
  -4   0  11       18.99       16.89      1.24 o 
  -3   0  11      305.32      296.47      5.17 o 
  -2   0  11       27.61       30.48      1.51 o 
  -1   0  11      171.76      183.14      3.51 o 
   0   0  11     1060.53     1067.22     12.07 o 
   1   0  11       14.38       13.74      0.87 o 
   2   0  11        0.80        1.09      0.77 o 
   3   0  11      113.71      115.76      3.01 o 
   4   0  11        0.58        2.03      1.00 o 
   5   0  11       58.89       65.05      2.47 o 
   6   0  11       20.93       22.67      2.01 o 
   7   0  11        0.00        1.45      1.51 o 
  -9   1  11        2.71        4.35      1.84 o 
  -8   1  11        4.05        6.63      2.17 o 
  -7   1  11        9.08        6.52      1.84 o 
  -6   1  11        4.87        4.78      1.23 o 
  -5   1  11        4.01        0.87      1.23 o 
  -4   1  11       57.93       59.92      4.78 o 
  -3   1  11      250.52      262.76      4.83 o 
  -2   1  11       24.77       22.32      1.14 o 
  -1   1  11       10.23        9.42      0.66 o 
   0   1  11      192.56      191.12      3.00 o 
   1   1  11      109.90       94.08      2.03 o 
   2   1  11       40.24       41.10      2.01 o 
   3   1  11     2428.68     2384.79     30.18 o 
   4   1  11        0.24        1.16      1.00 o 
   5   1  11       34.17       28.22      2.14 o 
   6   1  11        0.79        0.00      1.26 o 
   7   1  11        0.09        0.00      1.64 o 
  -9   2  11        1.07        0.70      3.04 o 
  -8   2  11        1.63        0.87      1.23 o 
  -7   2  11       17.30       17.05      2.46 o 
  -6   2  11        7.56        6.21      1.23 o 
  -5   2  11       15.30       13.60      1.84 o 
  -4   2  11        0.13        0.00      1.23 o 
  -3   2  11       54.52       54.43      1.47 o 
  -2   2  11       14.20       17.90      0.94 o 
  -1   2  11      644.03      676.40      8.15 o 
   0   2  11      110.15       93.62      2.03 o 
   1   2  11       17.54       22.00      1.14 o 
   2   2  11       44.22       44.40      2.01 o 
   3   2  11     1217.73     1209.18     16.58 o 
   4   2  11       82.00       69.88      2.99 o 
   5   2  11       66.17       69.19      3.56 o 
   6   2  11        7.76        9.09      1.63 o 
   7   2  11        5.28        2.61      1.30 o 
  -9   3  11        0.15       -0.70      1.45 o 
  -8   3  11        0.35        0.00      1.23 o 
  -7   3  11        6.14        3.48      2.17 o 
  -6   3  11       16.20       17.05      1.84 o 
  -5   3  11        0.44        1.74      0.71 o 
  -4   3  11      252.54      241.46      4.46 o 
  -3   3  11       42.97       48.73      1.79 o 
  -2   3  11       72.75       66.18      1.74 o 
  -1   3  11      132.49      134.98      2.61 o 
   0   3  11       52.39       52.96      2.01 o 
   1   3  11       52.01       51.45      1.59 o 
   2   3  11        2.08        2.32      1.00 o 
   3   3  11      303.95      277.11      5.34 o 
   4   3  11       30.54       23.67      2.82 o 
   5   3  11        0.24        0.22      1.11 o 
   6   3  11       19.17       16.64      2.69 o 
   7   3  11        0.00        3.48      1.84 o 
  -9   4  11        1.53        0.87      2.61 o 
  -8   4  11        0.11        1.04      1.45 o 
  -7   4  11       19.88       19.37      4.78 o 
  -6   4  11        0.01       -1.45      1.50 o 
  -5   4  11        0.51       -0.58      1.00 o 
  -4   4  11      184.65      178.42      3.82 o 
  -3   4  11       43.64       36.76      1.79 o 
  -2   4  11      286.97      288.68      4.31 o 
  -1   4  11      285.56      270.46      4.01 o 
   0   4  11      274.78      283.41      4.35 o 
   1   4  11        1.91        1.56      0.88 o 
   2   4  11      206.73      217.73      4.52 o 
   3   4  11       14.07       11.34      1.51 o 
   4   4  11        1.99        2.39      1.11 o 
   5   4  11       20.06       23.43      4.35 o 
   6   4  11        1.79        4.35      1.84 o 
  -8   5  11        2.11        0.17      1.45 o 
  -7   5  11        7.13        6.08      1.84 o 
  -6   5  11        5.01        5.04      1.07 o 
  -5   5  11        4.84        5.47      1.11 o 
  -4   5  11       43.18       37.49      1.87 o 
  -3   5  11      106.66      107.06      2.81 o 
  -2   5  11        0.03       -0.50      0.50 o 
  -1   5  11      350.96      326.93      4.78 o 
   0   5  11      336.44      337.54      4.88 o 
   1   5  11        0.46       -0.35      0.66 o 
   2   5  11      433.55      403.80      8.31 o 
   3   5  11      269.35      290.51      5.67 o 
   4   5  11        8.38        4.35      2.17 o 
   5   5  11       12.78       10.43      2.09 o 
   6   5  11        3.28        4.78      2.17 o 
  -8   6  11        0.64        0.87      1.45 o 
  -7   6  11        2.52        2.17      1.25 o 
  -6   6  11       33.17       35.68      2.14 o 
  -5   6  11        1.46        3.19      1.00 o 
  -4   6  11       28.62       36.35      2.01 o 
  -3   6  11        6.11        6.76      1.00 o 
  -2   6  11       36.58       38.01      2.01 o 
  -1   6  11       38.96       44.35      1.74 o 
   0   6  11       92.69       89.42      2.17 o 
   1   6  11       82.74       80.91      2.17 o 
   2   6  11      523.99      438.67     18.26 o 
   3   6  11      105.34      103.43      4.30 o 
   4   6  11        6.15        3.48      1.45 o 
   5   6  11        2.20        3.48      1.84 o 
   6   6  11        0.00        0.00      1.84 o 
  -8   7  11        2.09       -0.35      1.45 o 
  -7   7  11        8.98        8.74      2.06 o 
  -6   7  11        1.99        0.87      1.11 o 
  -5   7  11        1.40        2.03      1.00 o 
  -4   7  11       15.45       16.07      1.51 o 
  -3   7  11      163.92      170.57      3.82 o 
  -2   7  11       30.22       31.57      1.79 o 
  -1   7  11      245.66      237.81      4.11 o 
   0   7  11        8.98        7.69      1.00 o 
   1   7  11      159.36      146.14      4.58 o 
   2   7  11        3.33        0.00      1.23 o 
   3   7  11       30.85       29.12      2.46 o 
   4   7  11        1.82        0.87      2.17 o 
   5   7  11        2.73        1.30      1.84 o 
  -8   8  11        0.00        0.37      1.76 o 
  -7   8  11       41.00       45.07      2.65 o 
  -6   8  11        6.08        7.67      1.51 o 
  -5   8  11       34.72       36.94      3.17 o 
  -4   8  11       29.44       32.16      2.46 o 
  -3   8  11        0.04       -1.54      1.54 o 
  -2   8  11       85.43       70.18      3.23 o 
  -1   8  11       21.63       17.83      1.84 o 
   0   8  11        3.54        2.50      1.41 o 
   1   8  11        5.59        3.65      3.48 o 
   2   8  11       60.15       66.49      3.69 o 
   3   8  11       24.96       26.85      3.04 o 
   4   8  11        0.55        0.87      1.84 o 
   5   8  11       12.78       19.75      2.71 o 
  -7   9  11        6.68        5.90      1.51 o 
  -6   9  11       69.51       66.08      3.28 o 
  -5   9  11       80.45       90.87      3.32 o 
  -4   9  11        7.04        5.59      1.73 o 
  -3   9  11       98.84       98.86      3.96 o 
  -2   9  11      181.38      198.19      5.53 o 
  -1   9  11       54.92       55.74      3.07 o 
   0   9  11        0.01        0.87      1.00 o 
   1   9  11        4.68        2.17      1.23 o 
   2   9  11       20.59       23.50      2.46 o 
   3   9  11        4.47        5.21      1.84 o 
   4   9  11        0.03       -1.45      1.45 o 
  -7  10  11        1.05        1.45      1.51 o 
  -6  10  11       21.52       25.10      2.30 o 
  -5  10  11      124.83      138.91      5.20 o 
  -4  10  11       24.15       21.76      2.46 o 
  -3  10  11       53.15       53.06      3.34 o 
  -2  10  11        8.13        9.52      2.17 o 
  -1  10  11        4.72        5.56      1.45 o 
   0  10  11        3.04        5.65      1.84 o 
   1  10  11       40.24       31.99      2.71 o 
   2  10  11       28.14       35.72      3.07 o 
   3  10  11        0.99        1.74      1.84 o 
   4  10  11        5.41       13.56      2.61 o 
  -6  11  11        0.03        1.74      1.84 o 
  -5  11  11        1.54        3.91      2.17 o 
  -4  11  11        0.35        0.43      1.23 o 
  -3  11  11       12.25       13.09      1.84 o 
  -2  11  11       33.71       36.94      3.07 o 
  -1  11  11        0.18        1.22      2.61 o 
   0  11  11        0.34        3.13      1.45 o 
   1  11  11        0.46        0.87      1.23 o 
   2  11  11       10.42       10.65      2.09 o 
   3  11  11        0.98        3.48      1.84 o 
  -5  12  11        0.10       -0.52      1.45 o 
  -4  12  11        0.91       -1.23      1.23 o 
  -3  12  11        1.89        1.30      1.84 o 
  -2  12  11        1.43        1.74      1.84 o 
  -1  12  11        7.29       10.01      1.84 o 
   0  12  11        1.41        3.04      1.84 o 
   1  12  11       38.05       59.10      6.08 o 
   2  12  11        0.02        0.87      1.84 o 
  -4  13  11        0.23        0.43      1.84 o 
  -3  13  11        0.03        1.56      1.45 o 
  -2  13  11        1.83        1.91      1.45 o 
  -1  13  11        0.18        1.30      1.84 o 
   0  13  11        0.34       -0.87      1.84 o 
   1  13  11       73.52      101.68      6.95 o 
  -2 -14  12        0.04       -0.70      1.45 o 
  -1 -14  12        7.14        6.52      1.84 o 
   0 -14  12        4.75        3.13      1.74 o 
   1 -14  12        0.08        2.61      1.84 o 
   2 -14  12        0.42        0.00      2.61 o 
  -3 -13  12       23.61       30.47      5.21 o 
  -2 -13  12        6.88        6.70      2.09 o 
  -1 -13  12        0.45        1.74      1.84 o 
   0 -13  12        1.82        2.95      1.45 o 
   1 -13  12        6.55        4.35      1.84 o 
   2 -13  12        0.54        2.61      2.61 o 
  -5 -12  12        1.10       -0.87      1.45 o 
  -4 -12  12        3.03        3.91      1.84 o 
  -3 -12  12       10.41       15.32      2.46 o 
  -2 -12  12        0.95        0.35      2.61 o 
  -1 -12  12        7.15        7.21      2.61 o 
   0 -12  12       11.12       11.08      2.61 o 
   1 -12  12       38.87       37.06      3.07 o 
   2 -12  12        0.35       -0.17      1.45 o 
   3 -12  12        0.75       -0.87      2.61 o 
  -6 -11  12        2.88        0.00      2.61 o 
  -5 -11  12        0.33        0.00      1.84 o 
  -4 -11  12        0.00        0.70      1.45 o 
  -3 -11  12       32.65       29.57      3.07 o 
  -2 -11  12        7.98        8.28      1.84 o 
  -1 -11  12        4.07        3.48      1.45 o 
   0 -11  12       76.87       89.13      3.69 o 
   1 -11  12       85.55       85.54      3.15 o 
   2 -11  12        0.28        1.74      2.61 o 
   3 -11  12       17.90       21.18      2.61 o 
   4 -11  12        2.27        3.48      2.61 o 
  -6 -10  12        1.04       -1.23      1.23 o 
  -5 -10  12        2.02        1.30      1.84 o 
  -4 -10  12      167.31      174.31      5.81 o 
  -3 -10  12      158.98      155.25      5.20 o 
  -2 -10  12       82.30       82.15      3.69 o 
  -1 -10  12        0.24       -0.43      1.23 o 
   0 -10  12        5.31        3.91      1.11 o 
   1 -10  12      253.48      263.57      5.47 o 
   2 -10  12       18.03       15.97      2.09 o 
   3 -10  12        3.67        5.21      1.84 o 
   4 -10  12       64.21       74.50      9.56 o 
   5 -10  12        2.15        4.35      2.61 o 
  -7  -9  12        0.27        0.70      1.45 o 
  -6  -9  12        0.97        1.04      1.45 o 
  -5  -9  12        0.56        1.30      1.23 o 
  -4  -9  12      189.15      202.10      6.15 o 
  -3  -9  12       96.50       89.65      3.69 o 
  -2  -9  12       46.21       51.79      3.34 o 
  -1  -9  12       55.88       56.06      2.51 o 
   0  -9  12        1.06        3.48      1.00 o 
   1  -9  12       15.80       15.43      1.51 o 
   2  -9  12        0.58        0.43      1.23 o 
   3  -9  12        8.87        4.69      1.45 o 
   4  -9  12        9.02        7.39      1.84 o 
   5  -9  12        8.91       10.43      3.48 o 
  -7  -8  12        0.53        0.87      1.84 o 
  -6  -8  12        8.61        8.78      1.84 o 
  -5  -8  12       14.10       14.61      3.48 o 
  -4  -8  12      246.38      285.97     10.43 o 
  -3  -8  12      134.56      132.95      4.78 o 
  -2  -8  12        9.58       11.11      1.51 o 
  -1  -8  12        3.92        3.48      1.00 o 
   0  -8  12       89.00       95.94      3.01 o 
   1  -8  12       11.53       12.46      1.51 o 
   2  -8  12       17.24       16.96      1.84 o 
   3  -8  12       37.85       35.63      2.71 o 
   4  -8  12      121.68      143.79     10.86 o 
   5  -8  12        9.51        6.46      1.51 o 
   6  -8  12       29.73       24.33      4.35 o 
  -7  -7  12        6.60        3.48      2.61 o 
  -6  -7  12        0.43       -0.87      1.23 o 
  -5  -7  12       15.51        9.79      3.04 o 
  -4  -7  12      144.42      150.81      5.63 o 
  -3  -7  12      321.05      314.93      5.84 o 
  -2  -7  12      109.43      108.27      3.01 o 
  -1  -7  12        5.57        8.21      1.52 o 
   0  -7  12       75.09       76.33      2.51 o 
   1  -7  12        0.26        0.00      1.00 o 
   2  -7  12        1.19        0.00      1.23 o 
   3  -7  12        2.07        1.74      1.74 o 
   4  -7  12       48.30       43.23      3.07 o 
   5  -7  12       16.71       20.51      2.99 o 
   6  -7  12        0.76        0.87      2.61 o 
  -8  -6  12        3.96        6.95      2.61 o 
  -7  -6  12        3.79        4.35      2.61 o 
  -6  -6  12        3.63        1.45      1.09 o 
  -5  -6  12       67.11       58.84      2.51 o 
  -4  -6  12        0.54       -0.29      1.00 o 
  -3  -6  12        0.29        0.43      0.71 o 
  -2  -6  12      118.91      124.75      5.42 o 
  -1  -6  12       94.26       83.73      3.35 o 
   0  -6  12       52.70       61.39      4.17 o 
   1  -6  12       19.84       22.99      1.63 o 
   2  -6  12        5.34        4.08      2.17 o 
   3  -6  12       12.47       10.47      2.17 o 
   4  -6  12       27.44       30.44      2.46 o 
   5  -6  12       19.39       16.56      2.46 o 
   6  -6  12        1.18        1.30      1.84 o 
  -8  -5  12        0.17        1.74      2.61 o 
  -7  -5  12        0.57        0.87      1.23 o 
  -6  -5  12       16.01       17.92      1.63 o 
  -5  -5  12      186.41      192.99      4.52 o 
  -4  -5  12      364.31      348.46      9.87 o 
  -3  -5  12      249.59      237.85      4.83 o 
  -2  -5  12      265.20      259.71      5.02 o 
  -1  -5  12      298.82      300.03      6.38 o 
   0  -5  12       40.42       47.06      2.01 o 
   1  -5  12      127.19      108.60      2.81 o 
   2  -5  12     1198.64     1057.42     18.14 o 
   3  -5  12      123.58      118.20      4.30 o 
   4  -5  12        2.68        3.91      1.30 o 
   5  -5  12       47.36       43.54      4.78 o 
   6  -5  12       12.97       17.05      2.46 o 
   7  -5  12        0.05        0.00      2.61 o 
  -8  -4  12        0.22       -0.87      1.23 o 
  -7  -4  12        3.18        2.17      1.23 o 
  -6  -4  12       14.17       12.41      1.84 o 
  -5  -4  12       71.71       74.46      3.21 o 
  -4  -4  12        0.63        0.58      1.00 o 
  -3  -4  12        7.84        6.99      1.03 o 
  -2  -4  12      119.20      114.20      3.01 o 
  -1  -4  12        4.77        4.71      1.00 o 
   0  -4  12       48.96       47.62      1.79 o 
   1  -4  12       19.62       18.92      1.26 o 
   2  -4  12      562.72      588.28     16.52 o 
   3  -4  12      891.23      798.45     17.83 o 
   4  -4  12       29.67       26.23      3.91 o 
   5  -4  12        2.68        3.77      1.25 o 
   6  -4  12        0.42        0.00      1.26 o 
   7  -4  12        1.41        0.87      2.61 o 
  -8  -3  12        0.53        1.39      1.45 o 
  -7  -3  12        5.79        3.82      1.45 o 
  -6  -3  12       58.83       62.90      9.99 o 
  -5  -3  12       73.97       79.93      2.67 o 
  -4  -3  12       33.90       37.78      2.01 o 
  -3  -3  12      120.38      112.25      3.01 o 
  -2  -3  12        0.79        0.35      0.58 o 
  -1  -3  12      107.73      128.31      3.61 o 
   0  -3  12        0.02        0.70      0.58 o 
   1  -3  12      326.08      325.30      6.68 o 
   2  -3  12       24.96       25.20      1.84 o 
   3  -3  12        1.40       -0.87      1.23 o 
   4  -3  12       80.86       69.58      2.51 o 
   5  -3  12        0.00       -0.65      0.87 o 
   6  -3  12        1.66        1.12      1.26 o 
   7  -3  12        8.51       16.31      3.33 o 
  -9  -2  12        0.75        4.78      1.84 o 
  -8  -2  12        0.68       -0.43      1.30 o 
  -7  -2  12        9.23       10.13      2.61 o 
  -6  -2  12        2.15        2.17      1.30 o 
  -5  -2  12       78.55       73.12      4.12 o 
  -4  -2  12       49.42       52.67      2.38 o 
  -3  -2  12       61.52       67.77      2.86 o 
  -2  -2  12        2.42        1.56      0.98 o 
  -1  -2  12       21.41       21.44      1.51 o 
   0  -2  12        0.70        0.87      0.50 o 
   1  -2  12        1.61        0.29      0.55 o 
   2  -2  12        3.65        2.61      1.74 o 
   3  -2  12       47.49       45.11      2.89 o 
   4  -2  12       47.36       40.44      2.30 o 
   5  -2  12        4.71        6.08      1.51 o 
   6  -2  12        3.13        2.48      1.26 o 
   7  -2  12        0.29        0.87      1.26 o 
  -9  -1  12        0.60        0.00      1.45 o 
  -8  -1  12        0.02        0.52      1.74 o 
  -7  -1  12        2.79        3.04      1.23 o 
  -6  -1  12        3.79        3.68      2.61 o 
  -5  -1  12        2.37        3.04      1.23 o 
  -4  -1  12       54.10       54.33      1.82 o 
  -3  -1  12      176.56      167.23      3.51 o 
  -2  -1  12       73.24       79.27      2.51 o 
  -1  -1  12        2.63        3.17      0.58 o 
   0  -1  12       70.92       77.74      2.30 o 
   1  -1  12        5.59        8.75      1.00 o 
   2  -1  12      109.96       98.23      4.31 o 
   3  -1  12        7.22        6.82      1.11 o 
   4  -1  12      405.00      388.70      7.03 o 
   5  -1  12        3.67        4.92      1.51 o 
   6  -1  12        0.66        1.06      1.14 o 
   7  -1  12        0.57        2.03      1.51 o 
  -9   0  12        1.95        2.61      1.84 o 
  -8   0  12        1.45        2.43      1.45 o 
  -7   0  12        2.87        2.61      1.23 o 
  -6   0  12        6.72        6.95      1.84 o 
  -5   0  12        0.08       -0.87      1.23 o 
  -4   0  12        5.79        5.67      1.00 o 
  -3   0  12       10.48       10.12      1.16 o 
  -2   0  12      332.27      329.19      8.07 o 
  -1   0  12        3.44        4.18      0.71 o 
   0   0  12       88.64       79.31      2.30 o 
   1   0  12      299.81      258.65      4.14 o 
   2   0  12      121.70      129.70      3.64 o 
   3   0  12       25.82       26.68      2.01 o 
   4   0  12      116.53      112.51      3.51 o 
   5   0  12       98.29       92.84      3.52 o 
   6   0  12       45.72       53.62      3.01 o 
   7   0  12        4.62        4.13      1.30 o 
  -9   1  12        3.09        3.48      1.84 o 
  -8   1  12       22.96       19.79      2.46 o 
  -7   1  12        3.04        3.48      1.23 o 
  -6   1  12       23.78       19.60      3.48 o 
  -5   1  12       19.50       23.96      2.09 o 
  -4   1  12        3.95        6.43      1.74 o 
  -3   1  12       14.63       18.53      1.26 o 
  -2   1  12        2.48        2.39      0.71 o 
  -1   1  12       10.65       11.34      1.00 o 
   0   1  12       30.21       26.45      1.14 o 
   1   1  12      234.69      226.85      4.33 o 
   2   1  12     1225.87     1164.14     16.87 o 
   3   1  12       36.47       39.90      2.14 o 
   4   1  12        5.36        5.59      1.26 o 
   5   1  12       26.52       27.73      2.27 o 
   6   1  12        0.11       -1.09      1.28 o 
   7   1  12        2.07        3.00      1.63 o 
  -9   2  12        0.22        0.87      2.61 o 
  -8   2  12        4.64        6.52      1.84 o 
  -7   2  12        3.08        3.65      1.45 o 
  -6   2  12       15.14       11.02      1.84 o 
  -5   2  12        9.91        8.69      1.84 o 
  -4   2  12      132.20      125.61      3.96 o 
  -3   2  12        8.12       10.38      1.24 o 
  -2   2  12       34.13       41.89      2.09 o 
  -1   2  12       12.77       11.05      0.87 o 
   0   2  12        0.50        1.24      0.63 o 
   1   2  12     1060.58     1101.77     17.17 o 
   2   2  12       80.32       87.82      3.01 o 
   3   2  12      415.83      406.17     12.95 o 
   4   2  12      144.97      121.52      4.47 o 
   5   2  12        7.27        7.27      1.63 o 
   6   2  12       39.46       47.57      3.01 o 
   7   2  12        0.89        0.87      2.61 o 
  -9   3  12        1.20        2.61      2.61 o 
  -8   3  12        5.12        3.91      1.84 o 
  -7   3  12        1.34        1.74      1.23 o 
  -6   3  12       37.90       38.07      2.71 o 
  -5   3  12        0.02        1.74      1.23 o 
  -4   3  12      118.73      111.31      3.69 o 
  -3   3  12        8.11        8.78      1.23 o 
  -2   3  12        3.32        5.89      0.87 o 
  -1   3  12      224.56      207.54      4.39 o 
   0   3  12      122.36      120.59      2.61 o 
   1   3  12        6.01        4.35      1.43 o 
   2   3  12        3.31        4.16      1.00 o 
   3   3  12        0.00       -0.87      1.00 o 
   4   3  12      122.84      139.40      4.59 o 
   5   3  12        8.70        8.30      1.51 o 
   6   3  12        1.52        0.52      1.45 o 
  -8   4  12        7.27        8.94      1.84 o 
  -7   4  12        6.04        6.63      2.17 o 
  -6   4  12       14.60       13.60      1.84 o 
  -5   4  12        4.77        4.78      1.23 o 
  -4   4  12       13.46       11.75      1.26 o 
  -3   4  12      214.00      219.66      4.33 o 
  -2   4  12       36.20       33.69      1.47 o 
  -1   4  12      147.40      143.90      2.80 o 
   0   4  12       24.94       27.68      1.30 o 
   1   4  12      187.48      192.33      4.16 o 
   2   4  12       45.80       45.45      2.30 o 
   3   4  12      124.54      129.64      3.51 o 
   4   4  12        5.12        5.50      1.51 o 
   5   4  12        4.19        3.91      1.84 o 
   6   4  12        5.85        2.61      1.84 o 
  -8   5  12       11.17       11.30      2.09 o 
  -7   5  12        3.05        0.00      2.61 o 
  -6   5  12        7.84        7.82      1.84 o 
  -5   5  12       52.06       51.67      2.30 o 
  -4   5  12        2.17        3.19      1.00 o 
  -3   5  12       47.39       51.59      2.01 o 
  -2   5  12      263.13      253.36      4.67 o 
  -1   5  12       28.15       28.64      1.38 o 
   0   5  12      178.17      175.09      3.24 o 
   1   5  12       63.68       50.67      2.14 o 
   2   5  12       40.60       43.83      2.30 o 
   3   5  12       35.06       26.97      2.46 o 
   4   5  12       62.80       69.80      4.35 o 
   5   5  12        0.30       -0.70      1.45 o 
   6   5  12        2.03        1.74      1.84 o 
  -8   6  12        2.86       -0.43      2.17 o 
  -7   6  12        9.34        8.69      1.84 o 
  -6   6  12       21.36       23.59      2.46 o 
  -5   6  12       52.35       44.75      3.79 o 
  -4   6  12       28.46       29.17      1.79 o 
  -3   6  12       37.86       33.74      2.01 o 
  -2   6  12       14.09       11.56      1.26 o 
  -1   6  12      141.43      149.84      3.04 o 
   0   6  12      149.55      179.94      3.48 o 
   1   6  12       43.17       33.94      2.86 o 
   2   6  12       90.00       92.66      3.69 o 
   3   6  12       38.19       37.19      3.07 o 
   4   6  12        0.07        0.52      1.45 o 
   5   6  12        1.95        1.74      1.84 o 
  -8   7  12        2.07        1.39      3.91 o 
  -7   7  12        5.86        3.04      2.17 o 
  -6   7  12        2.18        3.48      1.26 o 
  -5   7  12      272.19      265.33      5.79 o 
  -4   7  12        3.65        0.87      1.00 o 
  -3   7  12        1.18        2.03      1.00 o 
  -2   7  12      134.15      131.03      3.32 o 
  -1   7  12        0.84        1.70      1.37 o 
   0   7  12      342.70      303.00      6.05 o 
   1   7  12        4.56        3.91      1.23 o 
   2   7  12       21.96       15.92      3.91 o 
   3   7  12       19.31       27.05      2.46 o 
   4   7  12        0.08        1.30      1.84 o 
   5   7  12        0.08        2.17      1.84 o 
  -7   8  12        8.01        7.53      1.51 o 
  -6   8  12        3.48        1.49      1.26 o 
  -5   8  12       72.24       72.35      2.81 o 
  -4   8  12       33.15       32.76      2.14 o 
  -3   8  12      166.64      162.68      4.16 o 
  -2   8  12       14.06       11.02      1.84 o 
  -1   8  12      166.73      167.17      6.95 o 
   0   8  12        4.74        4.56      1.28 o 
   1   8  12        2.06        0.87      1.23 o 
   2   8  12       98.00      101.42      7.82 o 
   3   8  12        3.06        5.65      1.84 o 
   4   8  12        0.14        1.74      1.84 o 
   5   8  12        7.53       13.90      3.48 o 
  -7   9  12        7.12        6.95      1.51 o 
  -6   9  12       27.53       27.20      2.81 o 
  -5   9  12       29.23       33.13      2.14 o 
  -4   9  12       11.04       11.40      3.48 o 
  -3   9  12       20.74       19.13      2.09 o 
  -2   9  12       43.12       40.86      3.07 o 
  -1   9  12       98.86       99.95      5.21 o 
   0   9  12        4.33        1.45      1.00 o 
   1   9  12        4.43        2.95      2.61 o 
   2   9  12        1.99       -0.87      1.23 o 
   3   9  12        0.08        0.35      1.45 o 
   4   9  12        0.07        0.35      1.45 o 
  -6  10  12        5.69        4.35      1.84 o 
  -5  10  12        0.02        0.70      1.45 o 
  -4  10  12        9.51        9.31      1.84 o 
  -3  10  12        9.71       12.73      2.61 o 
  -2  10  12        2.37        0.00      1.23 o 
  -1  10  12        5.50        7.46      1.84 o 
   0  10  12        0.16       -0.87      2.61 o 
   1  10  12       19.73       24.84      2.46 o 
   2  10  12       21.01       23.61      2.71 o 
   3  10  12        0.98        0.43      1.84 o 
  -6  11  12        0.18        0.00      1.74 o 
  -5  11  12        8.27        9.11      3.91 o 
  -4  11  12        0.61       -1.22      1.74 o 
  -3  11  12       27.60       26.61      2.71 o 
  -2  11  12        2.28        2.78      1.45 o 
  -1  11  12        0.14        1.74      1.84 o 
   0  11  12        1.71        2.61      1.84 o 
   1  11  12        6.08        4.35      1.84 o 
   2  11  12        3.96        4.78      1.84 o 
   3  11  12        0.10       -0.43      3.04 o 
  -5  12  12        0.26        1.74      2.61 o 
  -4  12  12        0.22       -0.87      1.45 o 
  -3  12  12        0.58       -0.52      1.45 o 
  -2  12  12        5.88        5.21      1.84 o 
  -1  12  12       14.49       17.31      3.48 o 
   0  12  12        6.46       12.17      3.48 o 
   1  12  12        2.15       -0.87      2.61 o 
   2  12  12        1.59        3.04      1.84 o 
  -3  13  12        0.16       -1.45      1.45 o 
  -2  13  12       20.78       23.46      3.07 o 
  -1  13  12        4.06        2.17      2.17 o 
   0  13  12        7.74       15.64      3.48 o 
  -1 -14  13       10.56       10.25      2.09 o 
   0 -14  13        0.26        0.00      1.45 o 
  -3 -13  13        1.04       -0.17      1.45 o 
  -2 -13  13        3.09        4.35      2.61 o 
  -1 -13  13        0.35       -0.52      1.45 o 
   0 -13  13        0.56       -1.23      1.23 o 
   1 -13  13        4.46        6.08      1.84 o 
   2 -13  13        3.27        6.95      2.61 o 
  -4 -12  13        0.55       -1.45      1.45 o 
  -3 -12  13        3.56        1.30      1.84 o 
  -2 -12  13        3.75        5.81      3.04 o 
  -1 -12  13        4.22        4.78      1.84 o 
   0 -12  13        0.16       -0.52      2.61 o 
   1 -12  13       37.78       41.37      3.48 o 
   2 -12  13        0.48        0.87      1.84 o 
   3 -12  13        3.36        6.08      2.61 o 
  -5 -11  13        0.67       -1.45      1.45 o 
  -4 -11  13        2.92       -0.17      3.04 o 
  -3 -11  13        0.55        0.43      1.23 o 
  -2 -11  13        1.60        0.00      1.74 o 
  -1 -11  13       26.94       32.69      5.21 o 
   0 -11  13        7.30        6.08      1.84 o 
   1 -11  13       91.47       90.85      3.96 o 
   2 -11  13       51.20       68.66      5.21 o 
   3 -11  13       12.94       13.04      2.46 o 
   4 -11  13        0.00       -0.87      1.84 o 
  -6 -10  13        9.92        5.21      2.09 o 
  -5 -10  13       15.87       16.42      3.48 o 
  -4 -10  13        1.71        5.40      3.48 o 
  -3 -10  13      222.16      227.94      6.95 o 
  -2 -10  13       10.51       10.75      3.04 o 
  -1 -10  13        8.96       10.88      1.84 o 
   0 -10  13      119.02      121.30      4.58 o 
   1 -10  13       82.40       87.94      3.15 o 
   2 -10  13        9.63        9.88      1.84 o 
   3 -10  13       13.64       12.77      2.09 o 
   4 -10  13       51.42       57.62      3.96 o 
   5 -10  13        0.02       -1.74      1.74 o 
  -6  -9  13       29.78       24.96      3.07 o 
  -5  -9  13       12.40       13.22      2.09 o 
  -4  -9  13       20.58       19.47      2.61 o 
  -3  -9  13      452.03      436.43      9.84 o 
  -2  -9  13      192.41      193.83      5.81 o 
  -1  -9  13      130.65      128.40      3.26 o 
   0  -9  13       69.67       65.05      2.51 o 
   1  -9  13       62.20       69.05      3.98 o 
   2  -9  13        0.28        1.30      1.30 o 
   3  -9  13       10.02       13.63      2.09 o 
   4  -9  13      135.56      163.62      6.08 o 
   5  -9  13       24.00       18.25      3.48 o 
  -7  -8  13        1.64       -2.26      3.91 o 
  -6  -8  13       28.58       34.76      3.07 o 
  -5  -8  13        2.38        0.00      2.17 o 
  -4  -8  13        0.67        0.43      3.04 o 
  -3  -8  13       67.44       61.61      2.51 o 
  -2  -8  13       31.31       32.17      3.69 o 
  -1  -8  13        0.45       -0.29      1.09 o 
   0  -8  13      143.92      149.44      3.66 o 
   1  -8  13        8.78       12.33      1.51 o 
   2  -8  13       12.98       10.43      3.48 o 
   3  -8  13       22.95       25.20      2.46 o 
   4  -8  13      151.35      170.92      5.53 o 
   5  -8  13        0.29        0.52      1.74 o 
  -7  -7  13       12.46       15.64      3.48 o 
  -6  -7  13        0.55        0.00      1.23 o 
  -5  -7  13       27.72       27.08      3.91 o 
  -4  -7  13        0.24        0.29      1.50 o 
  -3  -7  13       58.94       55.74      2.51 o 
  -2  -7  13       61.11       64.68      4.01 o 
  -1  -7  13      285.80      283.74      5.52 o 
   0  -7  13       83.02       80.37      2.65 o 
   1  -7  13        8.46        6.40      1.00 o 
   2  -7  13        3.82        4.48      1.74 o 
   3  -7  13       69.56       67.03      3.34 o 
   4  -7  13        8.46       16.51      2.46 o 
   5  -7  13        8.58        7.39      1.84 o 
   6  -7  13        1.31        1.74      2.61 o 
  -8  -6  13        1.24        0.87      1.74 o 
  -7  -6  13        0.53        3.48      2.61 o 
  -6  -6  13       11.60       12.47      1.51 o 
  -5  -6  13       10.01        8.35      1.51 o 
  -4  -6  13        0.00       -0.87      1.00 o 
  -3  -6  13       20.39       16.10      1.51 o 
  -2  -6  13        3.86        2.90      1.78 o 
  -1  -6  13      154.17      157.51      3.66 o 
   0  -6  13      117.78      127.43      3.32 o 
   1  -6  13        1.82        1.74      1.64 o 
   2  -6  13        4.55        3.04      1.30 o 
   3  -6  13       27.49       18.39      3.91 o 
   4  -6  13       55.76       40.86      3.07 o 
   5  -6  13       10.91       11.75      1.84 o 
   6  -6  13        0.05        0.62      1.99 o 
  -8  -5  13        1.11       -0.87      1.74 o 
  -7  -5  13       39.72       33.02      3.07 o 
  -6  -5  13       15.94       15.12      1.63 o 
  -5  -5  13       14.20       17.09      2.18 o 
  -4  -5  13       10.34       11.69      1.51 o 
  -3  -5  13        0.90        0.43      0.87 o 
  -2  -5  13       44.25       46.69      2.01 o 
  -1  -5  13       26.02       25.11      1.63 o 
   0  -5  13      247.45      239.72      4.67 o 
   1  -5  13      130.50      128.31      4.84 o 
   2  -5  13        0.51       -0.43      1.30 o 
   3  -5  13      585.82      545.18     11.07 o 
   4  -5  13        0.63        3.04      1.23 o 
   5  -5  13       16.17       13.04      2.09 o 
   6  -5  13        0.00        0.58      1.09 o 
  -8  -4  13        0.29       -0.43      1.84 o 
  -7  -4  13        3.56        5.65      1.84 o 
  -6  -4  13       97.38      105.74      4.30 o 
  -5  -4  13       18.46       17.58      1.63 o 
  -4  -4  13      113.38      116.49      3.32 o 
  -3  -4  13       43.73       37.41      2.01 o 
  -2  -4  13       59.67       62.59      2.30 o 
  -1  -4  13      704.93      727.44     10.70 o 
   0  -4  13       71.95       71.73      2.30 o 
   1  -4  13        8.21        9.54      1.11 o 
   2  -4  13      792.05      705.21     13.21 o 
   3  -4  13       40.21       44.34      3.07 o 
   4  -4  13        7.83        9.47      3.48 o 
   5  -4  13        5.71        3.82      1.45 o 
   6  -4  13        0.14        2.61      1.84 o 
  -8  -3  13        0.14       -0.43      1.23 o 
  -7  -3  13       14.32       16.09      2.46 o 
  -6  -3  13        1.92        2.17      1.23 o 
  -5  -3  13       13.25       17.99      1.90 o 
  -4  -3  13       85.31       87.53      3.13 o 
  -3  -3  13       15.61       16.60      1.51 o 
  -2  -3  13        1.39        1.74      1.00 o 
  -1  -3  13       32.21       36.09      1.95 o 
   0  -3  13      153.67      145.87      3.32 o 
   1  -3  13        9.94       10.02      1.74 o 
   2  -3  13       71.89       51.02      3.04 o 
   3  -3  13       83.23       73.80      3.91 o 
   4  -3  13       62.30       60.40      3.07 o 
   5  -3  13        0.99        0.43      1.23 o 
   6  -3  13        0.03       -0.87      1.23 o 
  -8  -2  13        0.46        2.61      1.84 o 
  -7  -2  13        9.44        6.75      3.48 o 
  -6  -2  13        0.19        1.30      1.23 o 
  -5  -2  13        3.39        3.91      1.30 o 
  -4  -2  13        1.43        3.30      2.01 o 
  -3  -2  13        2.77        2.32      1.00 o 
  -2  -2  13        7.66        6.40      1.00 o 
  -1  -2  13       14.29       17.28      2.43 o 
   0  -2  13        2.93        2.32      1.37 o 
   1  -2  13        0.83       -0.29      0.87 o 
   2  -2  13      226.90      211.98      8.26 o 
   3  -2  13        3.25        0.87      1.23 o 
   4  -2  13        5.44        5.04      1.45 o 
   5  -2  13        3.88        3.48      1.51 o 
   6  -2  13        0.59       -0.29      1.51 o 
  -8  -1  13        2.89        4.78      3.04 o 
  -7  -1  13        0.24        1.04      3.48 o 
  -6  -1  13        3.61        6.26      1.45 o 
  -5  -1  13       38.04       36.11      2.46 o 
  -4  -1  13        7.03        8.55      1.26 o 
  -3  -1  13        0.64        0.17      0.86 o 
  -2  -1  13       52.20       51.40      2.01 o 
  -1  -1  13      297.16      281.37      5.02 o 
   0  -1  13        0.08       -0.29      0.96 o 
   1  -1  13       76.41       63.01      3.07 o 
   2  -1  13      433.48      393.10      8.61 o 
   3  -1  13      181.38      173.91      5.53 o 
   4  -1  13       43.73       46.91      2.51 o 
   5  -1  13       25.78       28.09      2.14 o 
   6  -1  13       29.52       31.26      2.51 o 
  -8   0  13        1.57        1.04      1.45 o 
  -7   0  13        8.03       10.10      3.91 o 
  -6   0  13        5.14        3.48      1.74 o 
  -5   0  13       14.86       17.22      2.17 o 
  -4   0  13       11.43       14.46      1.84 o 
  -3   0  13        5.61        7.47      1.35 o 
  -2   0  13      179.08      166.96      3.70 o 
  -1   0  13        0.09       -0.35      0.90 o 
   0   0  13        0.78       -0.35      0.58 o 
   1   0  13        0.14       -1.23      1.23 o 
   2   0  13     1237.57     1279.57     21.54 o 
   3   0  13       73.95       83.69      3.01 o 
   4   0  13       48.32       42.39      2.51 o 
   5   0  13        0.13        0.37      1.76 o 
   6   0  13       30.34       35.04      3.21 o 
  -8   1  13        0.02       -1.23      1.23 o 
  -7   1  13        3.97        2.09      1.45 o 
  -6   1  13        0.08       -0.43      1.23 o 
  -5   1  13        1.09        0.43      1.23 o 
  -4   1  13       10.49        9.84      1.45 o 
  -3   1  13       15.30       19.73      1.51 o 
  -2   1  13      113.30      121.37      3.76 o 
  -1   1  13       20.12       21.39      1.56 o 
   0   1  13        6.44        6.40      1.00 o 
   1   1  13     1708.60     1656.88     26.47 o 
   2   1  13      230.76      202.78      4.33 o 
   3   1  13       22.43       22.94      1.79 o 
   4   1  13        5.87        2.73      1.67 o 
   5   1  13       13.41       11.30      1.63 o 
   6   1  13        2.42        3.48      1.64 o 
  -8   2  13        3.79        3.48      1.84 o 
  -7   2  13       10.63       10.01      1.84 o 
  -6   2  13        2.41        0.00      1.23 o 
  -5   2  13        8.69        5.73      3.48 o 
  -4   2  13       13.78       15.32      1.84 o 
  -3   2  13      114.96      134.93      4.15 o 
  -2   2  13       13.72       17.22      1.51 o 
  -1   2  13       21.21       19.22      1.51 o 
   0   2  13       30.09       32.68      1.79 o 
   1   2  13     2912.66     2896.44     36.07 o 
   2   2  13      137.71      126.22      4.55 o 
   3   2  13        6.75        5.43      1.11 o 
   4   2  13       29.77       26.18      3.05 o 
   5   2  13       12.13       11.78      1.63 o 
   6   2  13        7.67        6.79      1.63 o 
  -8   3  13        3.21        1.74      1.84 o 
  -7   3  13        0.00        0.70      1.45 o 
  -6   3  13        0.87        0.87      1.74 o 
  -5   3  13       56.25       60.40      3.07 o 
  -4   3  13        3.56        1.30      1.23 o 
  -3   3  13       44.38       51.62      2.71 o 
  -2   3  13       38.61       38.66      1.79 o 
  -1   3  13       71.77       71.31      2.51 o 
   0   3  13       12.87       11.58      1.63 o 
   1   3  13      262.14      250.99      4.83 o 
   2   3  13       12.74        8.88      1.48 o 
   3   3  13        9.14       11.21      1.51 o 
   4   3  13       17.22       12.81      1.63 o 
   5   3  13        2.21        1.86      1.26 o 
   6   3  13       25.68       30.44      3.07 o 
  -8   4  13        0.09        1.04      1.45 o 
  -7   4  13       13.22       12.17      2.09 o 
  -6   4  13        1.51        0.87      1.23 o 
  -5   4  13        0.07       -0.43      1.23 o 
  -4   4  13        6.16        5.74      1.74 o 
  -3   4  13      150.76      157.97      4.58 o 
  -2   4  13      138.33      134.42      5.46 o 
  -1   4  13      147.91      149.91      3.04 o 
   0   4  13       73.54       82.83      2.33 o 
   1   4  13      197.15      182.67      4.01 o 
   2   4  13        0.07       -0.58      1.00 o 
   3   4  13        0.90       -0.29      1.09 o 
   4   4  13        2.25        0.87      1.43 o 
   5   4  13       10.26        6.98      3.91 o 
   6   4  13        6.31        3.04      1.84 o 
  -8   5  13        0.67       -0.87      2.17 o 
  -7   5  13       12.81       10.01      1.84 o 
  -6   5  13       61.68       69.12      3.69 o 
  -5   5  13        4.44        1.74      1.23 o 
  -4   5  13       24.92       26.51      2.46 o 
  -3   5  13       63.73       65.81      2.31 o 
  -2   5  13       64.11       78.55      2.51 o 
  -1   5  13      126.48      129.70      2.91 o 
   0   5  13      235.67      218.20      3.91 o 
   1   5  13      428.99      401.98      7.03 o 
   2   5  13       16.98       16.45      1.65 o 
   3   5  13       21.56       27.39      3.48 o 
   4   5  13        4.25        0.70      1.45 o 
   5   5  13        0.60       -0.17      1.45 o 
  -8   6  13        1.13        1.74      1.84 o 
  -7   6  13        1.61        0.87      2.17 o 
  -6   6  13        3.70        3.91      1.84 o 
  -5   6  13        2.09        3.30      1.45 o 
  -4   6  13       88.10       92.04      3.01 o 
  -3   6  13      125.34      121.57      3.66 o 
  -2   6  13       85.71       82.72      3.52 o 
  -1   6  13      363.65      378.41      5.75 o 
   0   6  13      487.30      436.87      6.40 o 
   1   6  13       21.98       25.81      2.01 o 
   2   6  13        0.64        3.91      1.23 o 
   3   6  13        5.05        4.78      1.84 o 
   4   6  13        1.53        0.35      2.61 o 
   5   6  13        3.48        0.87      1.84 o 
  -7   7  13       15.69       14.00      6.08 o 
  -6   7  13        1.58        0.70      1.45 o 
  -5   7  13       30.42       28.02      2.71 o 
  -4   7  13        1.75        2.93      1.11 o 
  -3   7  13      118.50      119.21      3.32 o 
  -2   7  13       11.25        9.92      1.51 o 
  -1   7  13       98.87       93.71      3.01 o 
   0   7  13        5.87        1.16      1.00 o 
   1   7  13       20.68       20.14      2.09 o 
   2   7  13        0.12       -0.87      1.23 o 
   3   7  13       14.70       20.03      3.04 o 
   4   7  13        0.59        0.87      1.84 o 
   5   7  13        1.25        0.00      2.61 o 
  -7   8  13        2.81        1.74      1.84 o 
  -6   8  13        0.46        1.74      1.84 o 
  -5   8  13       23.37       24.09      2.81 o 
  -4   8  13       42.25       44.06      2.51 o 
  -3   8  13       53.63       56.35      2.51 o 
  -2   8  13        4.60        4.78      1.23 o 
  -1   8  13      116.88      106.53      3.96 o 
   0   8  13       13.49       13.78      1.51 o 
   1   8  13       20.40       24.84      2.46 o 
   2   8  13        1.97        2.95      2.61 o 
   3   8  13       27.00       38.86      5.21 o 
   4   8  13        0.49        0.87      1.84 o 
  -6   9  13        0.16       -0.87      1.23 o 
  -5   9  13        1.33        4.06      1.51 o 
  -4   9  13       26.15       28.57      3.04 o 
  -3   9  13        0.58        0.00      1.23 o 
  -2   9  13        0.39        2.17      1.23 o 
  -1   9  13        0.58        1.30      2.17 o 
   0   9  13        9.85       13.04      2.61 o 
   1   9  13        0.12       -0.43      1.30 o 
   2   9  13        0.02       -0.35      1.74 o 
   3   9  13        3.68        6.33      2.09 o 
   4   9  13       12.57       15.64      3.48 o 
  -6  10  13        0.42       -0.17      3.04 o 
  -5  10  13       32.74       34.91      3.34 o 
  -4  10  13        2.32        0.17      1.45 o 
  -3  10  13        2.01       -0.43      1.23 o 
  -2  10  13        0.86        1.56      1.45 o 
  -1  10  13        3.00        2.61      1.23 o 
   0  10  13        7.02        6.08      2.61 o 
   1  10  13        0.39        1.74      1.84 o 
   2  10  13        4.55        5.65      1.84 o 
   3  10  13        2.50        5.65      1.84 o 
  -5  11  13        3.99        4.78      3.04 o 
  -4  11  13        7.34        7.82      2.09 o 
  -3  11  13        0.30       -0.17      3.04 o 
  -2  11  13        0.03        0.35      1.45 o 
  -1  11  13        1.49        3.48      1.84 o 
   0  11  13        0.89       -1.74      2.61 o 
   1  11  13        0.03        3.48      2.61 o 
   2  11  13        3.60        3.04      1.84 o 
  -4  12  13        0.19       -2.17      2.17 o 
  -3  12  13       23.60       40.05      3.07 o 
  -2  12  13        6.27       10.43      2.46 o 
  -1  12  13       12.85       20.14      2.46 o 
   0  12  13        3.95        9.56      3.48 o 
   1  12  13        0.02        2.61      2.61 o 
  -2 -13  14        9.89        6.08      1.84 o 
  -1 -13  14        0.62       -1.23      1.23 o 
   0 -13  14        2.68        0.35      2.61 o 
   1 -13  14        0.68        0.00      2.61 o 
  -3 -12  14       20.85       22.59      2.71 o 
  -2 -12  14       20.60       20.34      2.71 o 
  -1 -12  14        3.02        1.04      1.45 o 
   0 -12  14       11.13        7.94      3.04 o 
   1 -12  14        4.68        5.21      2.61 o 
   2 -12  14       68.25       82.56      6.08 o 
   3 -12  14        7.50       11.30      3.48 o 
  -5 -11  14       23.46       21.73      4.35 o 
  -4 -11  14        4.71        3.04      2.17 o 
  -3 -11  14        0.21        1.74      1.23 o 
  -2 -11  14       11.57       12.99      3.48 o 
  -1 -11  14       86.91       88.47      7.82 o 
   0 -11  14        7.78        5.21      1.84 o 
   1 -11  14       16.23       26.07      4.35 o 
   2 -11  14      129.40      139.93      7.82 o 
   3 -11  14        0.01       -0.43      1.23 o 
  -5 -10  14       86.31      100.82      4.92 o 
  -4 -10  14       36.48       37.85      3.07 o 
  -3 -10  14       67.77       69.16      3.69 o 
  -2 -10  14        7.33        5.65      1.84 o 
  -1 -10  14       47.48       47.81      3.07 o 
   0 -10  14        5.67        5.21      2.61 o 
   1 -10  14        3.37        0.43      2.17 o 
   2 -10  14        3.84        5.21      1.84 o 
   3 -10  14       19.35       20.62      2.71 o 
   4 -10  14       10.60        9.21      2.46 o 
  -6  -9  14       45.63       47.86      3.69 o 
  -5  -9  14       50.75       43.52      3.69 o 
  -4  -9  14       10.19        9.31      1.84 o 
  -3  -9  14        9.66       12.49      2.09 o 
  -2  -9  14       21.25       21.00      2.46 o 
  -1  -9  14       24.48       25.46      1.82 o 
   0  -9  14        9.70       12.50      1.92 o 
   1  -9  14       82.87       85.92      3.96 o 
   2  -9  14       26.13       31.29      2.71 o 
   3  -9  14        1.61        2.43      1.45 o 
   4  -9  14       11.29       13.48      2.46 o 
   5  -9  14        7.22       12.74      2.46 o 
  -7  -8  14        0.00        0.87      1.74 o 
  -6  -8  14       33.01       35.33      3.07 o 
  -5  -8  14        0.08        0.35      1.45 o 
  -4  -8  14        0.74        1.30      1.23 o 
  -3  -8  14        0.21        0.29      1.00 o 
  -2  -8  14       49.24       44.35      2.30 o 
  -1  -8  14       56.56       54.36      2.65 o 
   0  -8  14        2.97        1.74      1.00 o 
   1  -8  14       23.80       17.18      2.09 o 
   2  -8  14       44.53       48.16      3.34 o 
   3  -8  14        6.92        9.31      1.84 o 
   4  -8  14       36.10       39.80      6.08 o 
   5  -8  14       24.93       26.57      3.07 o 
  -7  -7  14        2.25        0.87      1.74 o 
  -6  -7  14        0.27       -1.30      1.30 o 
  -5  -7  14       35.53       35.31      4.35 o 
  -4  -7  14       21.26       18.74      1.79 o 
  -3  -7  14       69.13       69.73      2.51 o 
  -2  -7  14       19.54       21.03      1.79 o 
  -1  -7  14        0.45        0.58      1.00 o 
   0  -7  14       32.76       32.12      2.01 o 
   1  -7  14        6.47        6.40      1.45 o 
   2  -7  14       36.55       32.62      3.48 o 
   3  -7  14       27.72       29.38      2.71 o 
   4  -7  14        0.29       -0.43      1.23 o 
   5  -7  14        5.09        0.87      1.84 o 
  -7  -6  14       22.12       15.64      3.48 o 
  -6  -6  14       14.03       13.97      1.79 o 
  -5  -6  14       11.00        8.75      1.51 o 
  -4  -6  14       30.52       34.12      2.14 o 
  -3  -6  14       39.27       41.84      3.72 o 
  -2  -6  14       14.45       17.09      2.53 o 
  -1  -6  14       12.72       11.08      1.26 o 
   0  -6  14        6.30        6.63      1.11 o 
   1  -6  14        9.43       10.16      1.84 o 
   2  -6  14       19.69       15.64      1.84 o 
   3  -6  14       13.58       12.74      1.84 o 
   4  -6  14       31.37       27.29      2.71 o 
   5  -6  14        0.07       -1.23      1.23 o 
   6  -6  14        1.32        0.00      2.61 o 
  -8  -5  14        0.34        0.87      1.74 o 
  -7  -5  14       19.67       23.61      2.71 o 
  -6  -5  14       21.11       20.65      2.46 o 
  -5  -5  14       52.17       48.45      2.82 o 
  -4  -5  14       43.88       48.34      2.51 o 
  -3  -5  14        0.14        1.74      1.00 o 
  -2  -5  14        0.46        0.58      1.00 o 
  -1  -5  14      108.04       97.02      3.01 o 
   0  -5  14     1349.70     1275.85     18.07 o 
   1  -5  14       33.71       37.93      2.71 o 
   2  -5  14        0.51       -0.87      1.23 o 
   3  -5  14       46.63       35.46      2.71 o 
   4  -5  14        2.54        1.56      1.45 o 
   5  -5  14        0.00        0.87      1.84 o 
   6  -5  14        1.64        5.21      2.61 o 
  -8  -4  14        3.99        3.91      2.17 o 
  -7  -4  14        1.50        1.74      1.84 o 
  -6  -4  14       49.86       52.76      7.39 o 
  -5  -4  14        8.01        8.21      1.51 o 
  -4  -4  14       15.22       16.01      1.51 o 
  -3  -4  14        9.20        7.54      1.00 o 
  -2  -4  14        0.98        1.16      1.00 o 
  -1  -4  14       26.27       22.70      1.82 o 
   0  -4  14      109.90      133.57      3.32 o 
   1  -4  14      343.31      306.33     15.21 o 
   2  -4  14       16.76       17.24      3.48 o 
   3  -4  14       13.95       12.37      3.48 o 
   4  -4  14        0.19       -0.43      1.30 o 
   5  -4  14        3.42        2.17      1.84 o 
   6  -4  14        2.17        3.91      1.84 o 
  -8  -3  14        2.83        2.61      1.84 o 
  -7  -3  14        0.52        2.09      1.45 o 
  -6  -3  14        1.30        0.00      1.23 o 
  -5  -3  14       10.23       11.61      1.51 o 
  -4  -3  14        1.04        0.58      1.00 o 
  -3  -3  14        2.75        1.74      1.00 o 
  -2  -3  14        2.56        2.61      1.23 o 
  -1  -3  14      151.73      149.03      3.51 o 
   0  -3  14       24.15       28.14      1.79 o 
   1  -3  14       30.43       20.65      2.09 o 
   2  -3  14       55.91       50.95      2.71 o 
   3  -3  14        0.01        0.43      1.30 o 
   4  -3  14        8.41       11.02      1.84 o 
   5  -3  14        9.66       10.43      3.48 o 
   6  -3  14       30.68       33.89      6.08 o 
  -8  -2  14        0.39        0.87      1.84 o 
  -7  -2  14       10.92        7.04      1.84 o 
  -6  -2  14       14.16       11.08      2.61 o 
  -5  -2  14       17.24       17.55      1.84 o 
  -4  -2  14        4.97        1.45      1.00 o 
  -3  -2  14        8.21        8.38      1.00 o 
  -2  -2  14       23.39       22.39      1.69 o 
  -1  -2  14       43.96       36.36      2.02 o 
   0  -2  14        0.04       -0.58      0.68 o 
   1  -2  14        4.46        6.41      3.04 o 
   2  -2  14       47.73       43.06      3.07 o 
   3  -2  14        7.79        6.72      1.45 o 
   4  -2  14       86.44       79.52      3.69 o 
   5  -2  14        0.38        2.26      1.45 o 
   6  -2  14        3.09        3.48      1.84 o 
  -8  -1  14        3.52        2.61      1.84 o 
  -7  -1  14       10.65       14.12      1.84 o 
  -6  -1  14        7.56        6.75      3.48 o 
  -5  -1  14       27.27       23.46      2.46 o 
  -4  -1  14       49.01       48.68      3.07 o 
  -3  -1  14       15.15       16.91      1.73 o 
  -2  -1  14       57.13       53.36      4.63 o 
  -1  -1  14       10.36       10.36      1.26 o 
   0  -1  14        3.07        2.03      1.00 o 
   1  -1  14        3.32        1.74      1.74 o 
   2  -1  14      565.49      546.50     11.07 o 
   3  -1  14       64.49       64.23      4.78 o 
   4  -1  14        0.24       -1.74      1.74 o 
   5  -1  14        0.09        0.00      1.74 o 
   6  -1  14       37.41       47.18      5.65 o 
  -8   0  14        3.77        5.21      1.84 o 
  -7   0  14        1.95        1.30      2.17 o 
  -6   0  14        0.25       -0.43      2.17 o 
  -5   0  14        4.71        9.52      2.17 o 
  -4   0  14       32.78       31.77      2.46 o 
  -3   0  14       74.49       64.89      2.80 o 
  -2   0  14       89.63       83.51      2.51 o 
  -1   0  14      404.77      374.30      6.34 o 
   0   0  14      197.27      179.26      3.82 o 
   1   0  14       81.50       80.67      4.78 o 
   2   0  14      619.91      618.69     12.30 o 
   3   0  14      128.68      115.70      4.30 o 
   4   0  14        4.21        2.17      1.23 o 
   5   0  14       38.53       43.20      3.22 o 
   6   0  14        2.12        6.24      1.63 o 
  -8   1  14        0.65        0.00      1.84 o 
  -7   1  14        0.14        0.43      1.23 o 
  -6   1  14        0.50       -0.43      2.17 o 
  -5   1  14       53.30       52.20      3.07 o 
  -4   1  14       15.55       18.08      2.17 o 
  -3   1  14      106.48      114.45      3.75 o 
  -2   1  14       23.89       26.05      1.63 o 
  -1   1  14      614.68      595.79      9.04 o 
   0   1  14       24.87       24.70      1.79 o 
   1   1  14      181.67      171.23      4.92 o 
   2   1  14      198.72      187.31      5.53 o 
   3   1  14       39.02       40.28      3.48 o 
   4   1  14        0.04       -0.54      1.11 o 
   5   1  14        2.28        3.19      1.51 o 
   6   1  14        0.94        2.77      1.63 o 
  -8   2  14        0.99        1.04      1.45 o 
  -7   2  14        0.03        0.35      1.45 o 
  -6   2  14       47.21       41.39      3.07 o 
  -5   2  14        3.26        1.74      1.74 o 
  -4   2  14       29.00       29.65      2.46 o 
  -3   2  14      108.22      121.21      6.95 o 
  -2   2  14       62.50       70.35      2.67 o 
  -1   2  14     1145.06     1159.29     15.73 o 
   0   2  14      387.89      384.40      6.68 o 
   1   2  14      115.86      109.30      7.39 o 
   2   2  14      180.56      135.17      4.30 o 
   3   2  14       26.43       22.68      2.01 o 
   4   2  14       14.12       16.00      1.79 o 
   5   2  14        0.14        0.50      1.26 o 
   6   2  14        2.13        1.98      1.63 o 
  -8   3  14        1.45        0.87      2.17 o 
  -7   3  14        0.87        0.17      1.45 o 
  -6   3  14       68.15       68.67      3.69 o 
  -5   3  14       32.65       31.78      4.35 o 
  -4   3  14        3.24        1.74      1.23 o 
  -3   3  14       46.23       46.20      2.71 o 
  -2   3  14       66.55       64.50      2.50 o 
  -1   3  14       11.86       12.21      1.51 o 
   0   3  14       18.74       15.87      1.51 o 
   1   3  14        6.61        3.48      1.23 o 
   2   3  14        4.74        8.89      1.80 o 
   3   3  14        5.34        6.70      1.26 o 
   4   3  14        2.36        1.24      1.26 o 
   5   3  14        0.01       -0.62      1.26 o 
  -8   4  14        1.12       -0.70      1.45 o 
  -7   4  14        0.54        0.52      1.74 o 
  -6   4  14       11.11       11.90      2.61 o 
  -5   4  14        5.17        4.52      1.45 o 
  -4   4  14       48.35       47.40      3.07 o 
  -3   4  14        1.41       -0.43      1.30 o 
  -2   4  14        3.92        5.13      1.00 o 
  -1   4  14      336.99      330.94      6.02 o 
   0   4  14       32.35       33.34      2.01 o 
   1   4  14       18.34       18.44      1.51 o 
   2   4  14       58.64       63.82      2.65 o 
   3   4  14        1.68        0.00      1.00 o 
   4   4  14       31.98       36.10      5.65 o 
   5   4  14        4.32        2.17      1.84 o 
  -8   5  14        1.99        1.74      2.61 o 
  -7   5  14        1.47       -0.35      1.45 o 
  -6   5  14        2.27        0.87      2.17 o 
  -5   5  14        0.66        2.17      1.23 o 
  -4   5  14      109.65      108.02      5.21 o 
  -3   5  14       23.66       26.51      2.46 o 
  -2   5  14      288.56      292.63      7.05 o 
  -1   5  14        5.59        4.83      0.87 o 
   0   5  14      225.99      228.07      5.86 o 
   1   5  14        6.01        3.19      1.00 o 
   2   5  14       54.73       61.67      2.88 o 
   3   5  14        1.08        3.13      1.45 o 
   4   5  14        2.10        2.17      1.84 o 
   5   5  14        0.01        2.48      2.09 o 
  -7   6  14        5.96        4.35      1.84 o 
  -6   6  14        0.27        0.52      1.74 o 
  -5   6  14        0.59       -0.17      3.04 o 
  -4   6  14       10.84        9.64      1.84 o 
  -3   6  14        9.56       12.98      2.17 o 
  -2   6  14       16.28       17.46      2.17 o 
  -1   6  14        6.87        6.18      1.14 o 
   0   6  14        8.38        5.00      1.11 o 
   1   6  14      119.32      120.81      4.30 o 
   2   6  14        1.79        0.87      1.74 o 
   3   6  14        2.68        1.04      1.45 o 
   4   6  14        4.86        5.65      1.84 o 
   5   6  14        0.15       -0.87      2.61 o 
  -7   7  14       23.26       22.24      2.71 o 
  -6   7  14        3.59        2.17      2.17 o 
  -5   7  14        0.74        0.43      1.23 o 
  -4   7  14       67.95       77.83      6.08 o 
  -3   7  14       28.03       31.49      2.71 o 
  -2   7  14      102.80       91.33      3.91 o 
  -1   7  14        5.85        5.79      1.51 o 
   0   7  14       38.27       38.31      2.71 o 
   1   7  14        6.24       13.16      3.48 o 
   2   7  14        0.20        1.30      1.23 o 
   3   7  14        1.36       -0.52      1.45 o 
   4   7  14        9.96       16.08      2.61 o 
  -7   8  14       22.56       18.25      3.48 o 
  -6   8  14        1.93        1.30      1.84 o 
  -5   8  14       59.11       61.70      3.54 o 
  -4   8  14       42.39       46.58      3.34 o 
  -3   8  14        1.19        1.85      1.11 o 
  -2   8  14       25.34       22.28      3.48 o 
  -1   8  14        2.61        1.74      2.61 o 
   0   8  14       97.64      101.74      3.96 o 
   1   8  14       24.14       32.19      3.91 o 
   2   8  14        0.11        0.87      2.17 o 
   3   8  14        4.81        6.33      2.09 o 
   4   8  14        4.96       15.64      3.48 o 
  -6   9  14        5.02        4.35      1.84 o 
  -5   9  14       15.39       14.90      2.17 o 
  -4   9  14       31.94       32.08      8.26 o 
  -3   9  14       12.42       11.75      1.84 o 
  -2   9  14        5.71        4.78      1.84 o 
  -1   9  14        0.00       -0.87      1.23 o 
   0   9  14        1.50        0.87      1.74 o 
   1   9  14        3.52        4.35      1.84 o 
   2   9  14        0.59        0.43      1.84 o 
   3   9  14        4.10        6.82      3.04 o 
  -5  10  14        5.82        9.56      3.48 o 
  -4  10  14        1.48        0.00      1.23 o 
  -3  10  14        0.05       -1.23      1.23 o 
  -2  10  14        0.08        0.43      1.23 o 
  -1  10  14       20.60       22.85      3.91 o 
   0  10  14       29.06       30.42      4.35 o 
   1  10  14        1.45        0.00      1.45 o 
   2  10  14        2.78        5.09      2.09 o 
  -4  11  14        2.30        3.48      1.84 o 
  -3  11  14        0.00        0.43      1.84 o 
  -2  11  14        1.65        1.74      1.84 o 
  -1  11  14        2.53        1.30      1.84 o 
   0  11  14        6.91        8.69      3.48 o 
   1  11  14        0.05       -0.87      2.61 o 
  -3  12  14       12.38       24.33      2.71 o 
  -2  12  14        5.12        5.21      1.84 o 
  -1  12  14       22.41       21.51      3.48 o 
  -1 -13  15        0.24       -1.74      1.74 o 
   0 -13  15        2.56        6.95      2.61 o 
  -3 -12  15        3.22        0.87      1.84 o 
  -2 -12  15        8.63       12.47      2.09 o 
  -1 -12  15        0.78        2.09      2.61 o 
   0 -12  15        9.21       10.14      4.78 o 
   1 -12  15        2.22        1.74      2.61 o 
   2 -12  15       40.46       39.11      5.21 o 
  -4 -11  15        4.31        2.17      1.84 o 
  -3 -11  15        0.00        0.00      2.17 o 
  -2 -11  15        3.87        5.65      1.84 o 
  -1 -11  15       93.02      104.70      7.82 o 
   0 -11  15        0.71        0.52      1.74 o 
   1 -11  15       16.56       17.38      3.48 o 
   2 -11  15       45.39       44.32      5.21 o 
   3 -11  15       60.89       58.77      3.96 o 
  -5 -10  15        0.17       -1.30      1.84 o 
  -4 -10  15        7.56       11.00      2.09 o 
  -3 -10  15        0.14       -1.23      1.23 o 
  -2 -10  15        9.75        9.64      1.84 o 
  -1 -10  15        1.19        2.17      1.30 o 
   0 -10  15       14.93       13.63      2.09 o 
   1 -10  15        0.26       -1.39      1.45 o 
   2 -10  15       62.31       74.43      3.96 o 
   3 -10  15        1.47        1.04      1.45 o 
  -6  -9  15        7.09        8.69      3.48 o 
  -5  -9  15       61.67       72.80      6.95 o 
  -4  -9  15        0.07       -1.74      1.74 o 
  -3  -9  15       14.57       11.30      2.17 o 
  -2  -9  15       11.20       11.36      1.84 o 
  -1  -9  15       12.86       15.71      1.63 o 
   0  -9  15       18.42       20.39      2.01 o 
   1  -9  15       35.50       49.18      3.34 o 
   2  -9  15      200.50      230.08      7.05 o 
   3  -9  15       22.18       25.32      3.04 o 
   4  -9  15        5.06        3.48      2.61 o 
  -6  -8  15        9.38        6.63      2.17 o 
  -5  -8  15      116.46      123.42      7.39 o 
  -4  -8  15       15.87       18.39      3.91 o 
  -3  -8  15       13.13       15.12      1.63 o 
  -2  -8  15       13.94       15.52      1.30 o 
  -1  -8  15       23.48       25.26      2.01 o 
   0  -8  15        0.35        0.87      1.00 o 
   1  -8  15       69.56       69.98      3.69 o 
   2  -8  15      184.45      201.23      6.15 o 
   3  -8  15        4.72        3.91      2.17 o 
   4  -8  15        0.16        1.74      2.17 o 
  -6  -7  15       14.63       14.98      2.46 o 
  -5  -7  15        0.01        0.17      1.45 o 
  -4  -7  15        0.85        1.16      1.00 o 
  -3  -7  15       65.41       68.73      2.81 o 
  -2  -7  15       21.89       21.90      2.01 o 
  -1  -7  15        1.67        0.29      1.00 o 
   0  -7  15        0.05        0.00      1.00 o 
   1  -7  15       56.23       54.40      3.34 o 
   2  -7  15       54.05       53.07      3.69 o 
   3  -7  15        0.51        0.43      1.23 o 
   4  -7  15       21.33       17.66      4.35 o 
   5  -7  15        0.12       -1.30      1.84 o 
  -7  -6  15        8.78        7.82      2.61 o 
  -6  -6  15       16.95       16.09      2.46 o 
  -5  -6  15       14.42       17.68      2.01 o 
  -4  -6  15        3.33        2.03      1.09 o 
  -3  -6  15       17.00       16.25      2.19 o 
  -2  -6  15       34.27       46.32      2.30 o 
  -1  -6  15        0.01       -0.87      1.00 o 
   0  -6  15        7.26        6.08      1.11 o 
   1  -6  15       56.54       44.34      3.07 o 
   2  -6  15        0.84        1.74      1.23 o 
   3  -6  15        0.06        0.00      1.23 o 
   4  -6  15        1.35        1.74      1.45 o 
   5  -6  15        0.02        0.00      1.23 o 
  -7  -5  15        2.49        2.17      1.84 o 
  -6  -5  15        0.42        0.43      1.23 o 
  -5  -5  15        0.01        0.00      1.64 o 
  -4  -5  15        1.32        2.79      1.68 o 
  -3  -5  15      119.27      127.96      6.19 o 
  -2  -5  15        1.95        2.61      1.00 o 
  -1  -5  15        0.18        0.87      1.00 o 
   0  -5  15       48.63       42.80      2.82 o 
   1  -5  15      680.93      646.29     26.09 o 
   2  -5  15        0.38        1.74      1.23 o 
   3  -5  15       23.49       25.23      2.46 o 
   4  -5  15        6.20        4.17      1.45 o 
   5  -5  15        2.46        4.35      1.84 o 
  -7  -4  15        4.82        7.39      1.84 o 
  -6  -4  15       29.82       31.73      3.07 o 
  -5  -4  15       10.69       11.07      1.51 o 
  -4  -4  15       26.41       31.35      2.01 o 
  -3  -4  15      167.18      172.31      4.01 o 
  -2  -4  15       46.71       50.35      2.30 o 
  -1  -4  15        2.96        3.48      1.00 o 
   0  -4  15      597.90      560.63      8.86 o 
   1  -4  15      371.40      318.72      7.67 o 
   2  -4  15        0.09        0.87      1.23 o 
   3  -4  15        8.38        7.67      2.61 o 
   4  -4  15        0.45        0.00      1.23 o 
   5  -4  15        1.31       -0.43      1.84 o 
  -8  -3  15        6.11        7.46      1.84 o 
  -7  -3  15        3.06        1.91      1.45 o 
  -6  -3  15        7.67        9.79      3.04 o 
  -5  -3  15       10.64        8.94      1.84 o 
  -4  -3  15        5.14        2.61      0.87 o 
  -3  -3  15       11.06        8.16      1.26 o 
  -2  -3  15       28.68       24.67      1.79 o 
  -1  -3  15       70.32       68.68      3.69 o 
   0  -3  15      138.59      128.74      3.32 o 
   1  -3  15       82.10       75.48      4.78 o 
   2  -3  15       17.00       17.38      1.84 o 
   3  -3  15       25.39       28.70      2.46 o 
   4  -3  15        3.70        3.04      1.84 o 
   5  -3  15       13.09       11.66      3.04 o 
  -8  -2  15        1.26       -0.52      2.61 o 
  -7  -2  15        3.10        1.91      1.45 o 
  -6  -2  15       12.34       11.02      1.84 o 
  -5  -2  15        0.10       -0.87      1.23 o 
  -4  -2  15       23.47       18.64      1.63 o 
  -3  -2  15        1.81        2.61      1.23 o 
  -2  -2  15       24.93       22.25      1.56 o 
  -1  -2  15       10.52        8.50      1.26 o 
   0  -2  15      186.25      182.29      4.16 o 
   1  -2  15       61.39       57.37      3.07 o 
   2  -2  15        0.11        0.00      1.23 o 
   3  -2  15       41.74       30.63      2.71 o 
   4  -2  15       72.78       67.97      3.69 o 
   5  -2  15       20.43       22.34      2.71 o 
   6  -2  15        2.38        7.82      2.61 o 
  -8  -1  15        4.38        3.48      1.84 o 
  -7  -1  15        6.38        5.65      2.17 o 
  -6  -1  15        1.16        0.00      1.23 o 
  -5  -1  15        0.12       -1.23      1.23 o 
  -4  -1  15        0.58        0.00      1.00 o 
  -3  -1  15       37.27       31.87      2.01 o 
  -2  -1  15       55.71       50.16      2.01 o 
  -1  -1  15       13.38       15.07      1.51 o 
   0  -1  15      498.12      474.50      7.85 o 
   1  -1  15      114.57      107.57      8.26 o 
   2  -1  15       17.08       20.89      2.17 o 
   3  -1  15      145.55      163.06      5.53 o 
   4  -1  15       30.58       31.73      3.07 o 
   5  -1  15        2.32        3.48      1.84 o 
  -8   0  15        4.14        5.21      1.84 o 
  -7   0  15        0.07        0.70      1.45 o 
  -6   0  15        2.96        1.30      1.23 o 
  -5   0  15       26.78       28.78      2.46 o 
  -4   0  15       38.56       30.52      2.46 o 
  -3   0  15        0.19       -0.29      1.00 o 
  -2   0  15      125.78      111.04      3.01 o 
  -1   0  15        3.68        2.03      1.00 o 
   0   0  15     1918.62     1940.79     24.96 o 
   1   0  15      165.26      169.07      8.69 o 
   2   0  15       27.17       21.76      2.46 o 
   3   0  15       11.51        9.88      1.84 o 
   4   0  15      106.15      111.63      6.08 o 
   5   0  15        5.73       10.47      2.61 o 
  -8   1  15        2.59        2.61      1.84 o 
  -7   1  15        4.88        5.21      1.84 o 
  -6   1  15       10.74       10.13      2.61 o 
  -5   1  15        8.61       13.34      3.04 o 
  -4   1  15        5.49        5.21      2.17 o 
  -3   1  15      256.62      255.35      5.02 o 
  -2   1  15       47.79       45.80      2.14 o 
  -1   1  15      133.59      124.54      3.32 o 
   0   1  15      499.75      449.08      9.22 o 
   1   1  15        1.14       -0.87      1.23 o 
   2   1  15      153.68      157.23      7.39 o 
   3   1  15       33.01       25.64      2.46 o 
   4   1  15       19.44       23.69      3.91 o 
   5   1  15        0.37        2.17      1.84 o 
  -8   2  15        3.59        3.91      2.17 o 
  -7   2  15        0.01        0.00      1.84 o 
  -6   2  15        0.02       -1.23      1.23 o 
  -5   2  15        9.31        7.87      1.84 o 
  -4   2  15        5.71        7.87      1.84 o 
  -3   2  15       34.06       37.78      3.48 o 
  -2   2  15        6.84        5.53      1.51 o 
  -1   2  15      739.27      722.17     10.87 o 
   0   2  15      181.48      192.37     11.73 o 
   1   2  15       16.77       19.78      2.09 o 
   2   2  15        7.56        3.04      1.30 o 
   3   2  15        1.47        0.43      1.23 o 
   4   2  15        0.65       -0.35      1.74 o 
   5   2  15        2.50        3.48      1.45 o 
  -8   3  15        5.79        3.48      2.61 o 
  -7   3  15       24.19       23.50      2.46 o 
  -6   3  15        2.17        3.48      2.17 o 
  -5   3  15        4.05        3.65      1.45 o 
  -4   3  15        4.53        3.13      1.74 o 
  -3   3  15        0.78        0.87      3.48 o 
  -2   3  15       21.10       18.60      1.51 o 
  -1   3  15        8.77       11.34      1.51 o 
   0   3  15        0.19        0.87      1.74 o 
   1   3  15        0.44       -1.30      3.04 o 
   2   3  15       76.31       77.50      3.69 o 
   3   3  15       38.99       38.32      3.07 o 
   4   3  15        4.72        4.06      1.51 o 
   5   3  15       12.80       13.21      3.04 o 
  -7   4  15        0.65        2.61      1.84 o 
  -6   4  15        0.07        0.87      2.17 o 
  -5   4  15        3.46        4.87      1.74 o 
  -4   4  15        0.00       -0.87      1.23 o 
  -3   4  15       44.86       38.24      5.65 o 
  -2   4  15       15.96       15.22      1.84 o 
  -1   4  15       33.26       28.64      2.45 o 
   0   4  15        4.92        3.04      1.23 o 
   1   4  15       32.17       36.20      2.46 o 
   2   4  15        1.42        2.61      1.74 o 
   3   4  15        8.45        7.30      1.72 o 
   4   4  15        0.02        0.87      1.84 o 
   5   4  15        5.70       10.43      3.48 o 
  -7   5  15        9.33        7.46      1.84 o 
  -6   5  15       17.28       19.47      3.91 o 
  -5   5  15        1.02        2.09      1.45 o 
  -4   5  15        2.45        3.13      1.74 o 
  -3   5  15       76.38       81.73      3.69 o 
  -2   5  15       32.48       29.99      2.46 o 
  -1   5  15      324.63      301.87      5.84 o 
   0   5  15        3.40        5.20      3.04 o 
   1   5  15       31.94       40.42      3.07 o 
   2   5  15        7.87       12.57      1.75 o 
   3   5  15        0.72        1.22      1.45 o 
   4   5  15        0.09       -1.45      1.45 o 
  -7   6  15        6.68        6.08      1.84 o 
  -6   6  15       31.57       39.66      3.07 o 
  -5   6  15        1.21        0.87      2.17 o 
  -4   6  15       20.89       18.25      2.46 o 
  -3   6  15       63.46       71.05      3.91 o 
  -2   6  15       91.33       98.74      3.69 o 
  -1   6  15        9.69        9.56      1.84 o 
   0   6  15        2.79        4.69      2.61 o 
   1   6  15       16.16       13.27      1.84 o 
   2   6  15        0.00       -0.87      1.23 o 
   3   6  15        0.04        0.87      1.45 o 
   4   6  15        9.65        8.46      3.48 o 
  -7   7  15        5.08       10.43      2.61 o 
  -6   7  15        1.49        1.74      2.61 o 
  -5   7  15        5.44        3.91      2.17 o 
  -4   7  15        0.87        0.52      1.74 o 
  -3   7  15       26.45       26.33      2.61 o 
  -2   7  15        1.08        0.87      1.74 o 
  -1   7  15       13.71       19.12      3.48 o 
   0   7  15        2.93        0.43      1.23 o 
   1   7  15       21.90       22.17      2.46 o 
   2   7  15        1.05        2.17      1.84 o 
   3   7  15        0.64        0.43      1.84 o 
   4   7  15        0.24        0.00      2.61 o 
  -6   8  15        2.89        4.78      1.84 o 
  -5   8  15        0.98       -0.35      1.74 o 
  -4   8  15        2.85        4.35      1.84 o 
  -3   8  15       95.27       95.60      6.08 o 
  -2   8  15        0.65       -1.74      1.74 o 
  -1   8  15        1.16        2.17      1.30 o 
   0   8  15       16.74       21.73      3.48 o 
   1   8  15       13.24       24.94      2.71 o 
   2   8  15        1.08        2.17      1.84 o 
   3   8  15        1.06        3.04      1.84 o 
  -5   9  15        0.00       -1.74      2.61 o 
  -4   9  15        1.80        0.87      2.61 o 
  -3   9  15        2.83        5.21      2.61 o 
  -2   9  15       13.91       15.32      2.46 o 
  -1   9  15        3.92        2.61      1.84 o 
   0   9  15        0.73        3.48      2.61 o 
   1   9  15        0.63        1.74      1.84 o 
   2   9  15        1.76        3.04      1.84 o 
  -4  10  15        1.22       -1.74      1.74 o 
  -3  10  15        2.08       -0.87      2.61 o 
  -2  10  15        3.79        6.52      1.84 o 
  -1  10  15        6.21        4.35      1.84 o 
   0  10  15       23.64       27.81      4.35 o 
   1  10  15        5.41       21.73      4.35 o 
  -3  11  15        0.79        3.48      1.84 o 
  -2  11  15        3.05        6.52      1.84 o 
  -1  11  15        2.37       -0.87      2.61 o 
   0  11  15        0.58        3.48      2.61 o 
  -2 -12  16        4.36        7.82      2.61 o 
  -1 -12  16        8.90        6.95      2.61 o 
   0 -12  16       24.78       26.57      3.07 o 
  -3 -11  16        6.00        5.65      1.84 o 
  -2 -11  16        0.06        0.52      1.45 o 
  -1 -11  16       22.32       25.04      2.71 o 
   0 -11  16      175.39      195.69      7.20 o 
   1 -11  16       11.08        7.82      2.61 o 
   2 -11  16       19.99       17.38      4.35 o 
  -4 -10  16        2.12        0.87      1.84 o 
  -3 -10  16        5.56        9.39      2.61 o 
  -2 -10  16       27.20       27.90      3.04 o 
  -1 -10  16        0.77        0.00      1.23 o 
   0 -10  16       24.56       31.00      3.07 o 
   1 -10  16        7.67        7.20      2.09 o 
   2 -10  16        4.70        3.04      2.17 o 
   3 -10  16        7.92        6.46      2.09 o 
  -5  -9  16       26.57       29.65      3.07 o 
  -4  -9  16       31.51       32.01      3.07 o 
  -3  -9  16        0.85       -0.43      1.23 o 
  -2  -9  16        5.57        5.65      1.84 o 
  -1  -9  16        4.03        2.50      1.41 o 
   0  -9  16      122.56      135.81      4.01 o 
   1  -9  16        2.45       -0.35      1.74 o 
   2  -9  16       83.55       92.58      4.30 o 
   3  -9  16       30.82       31.38      3.07 o 
  -6  -8  16        0.09       -2.61      2.61 o 
  -5  -8  16        1.35        2.61      1.84 o 
  -4  -8  16       12.83       13.29      3.04 o 
  -3  -8  16        0.80        1.45      1.00 o 
  -2  -8  16       22.38       18.99      2.55 o 
  -1  -8  16       10.37        7.61      1.28 o 
   0  -8  16        0.31        0.29      1.00 o 
   1  -8  16       17.99       16.69      2.46 o 
   2  -8  16        2.59        1.74      1.84 o 
   3  -8  16       12.54        9.30      5.65 o 
   4  -8  16        5.79        3.91      3.91 o 
  -6  -7  16        5.10        2.17      1.84 o 
  -5  -7  16        2.00        1.74      1.45 o 
  -4  -7  16        3.28        1.74      1.11 o 
  -3  -7  16        1.93        0.87      1.00 o 
  -2  -7  16       31.64       36.91      2.30 o 
  -1  -7  16        6.28        4.13      1.11 o 
   0  -7  16        0.41       -0.29      1.00 o 
   1  -7  16       24.35       22.85      3.91 o 
   2  -7  16        0.98        0.87      2.17 o 
   3  -7  16        4.59        3.91      1.84 o 
   4  -7  16        2.41        3.91      1.84 o 
  -6  -6  16        4.56        6.52      1.84 o 
  -5  -6  16        8.85        8.08      1.51 o 
  -4  -6  16        3.34        3.58      1.41 o 
  -3  -6  16       11.96       13.15      1.30 o 
  -2  -6  16       28.31       30.20      2.14 o 
  -1  -6  16       31.89       25.87      2.01 o 
   0  -6  16        0.21        2.03      1.00 o 
   1  -6  16        3.60        5.21      1.84 o 
   2  -6  16       62.04       56.54      3.69 o 
   3  -6  16        1.52        3.04      1.84 o 
   4  -6  16        1.19        0.17      1.45 o 
  -7  -5  16        5.67        5.21      1.84 o 
  -6  -5  16        1.51       -0.17      1.45 o 
  -5  -5  16        4.12        5.90      1.89 o 
  -4  -5  16        0.09        0.58      1.00 o 
  -3  -5  16       29.10       26.41      2.01 o 
  -2  -5  16      529.12      515.84     10.31 o 
  -1  -5  16      134.62      123.72      3.51 o 
   0  -5  16        1.54        0.00      1.23 o 
   1  -5  16        2.37        3.65      1.45 o 
   2  -5  16       12.46       20.34      3.91 o 
   3  -5  16        9.19        4.78      1.84 o 
   4  -5  16        0.65       -0.70      1.45 o 
   5  -5  16        0.75        3.48      2.61 o 
  -7  -4  16        3.08        6.08      1.84 o 
  -6  -4  16       26.03       27.06      2.71 o 
  -5  -4  16        0.03        0.58      1.00 o 
  -4  -4  16        6.59        4.56      1.28 o 
  -3  -4  16       48.21       52.26      2.51 o 
  -2  -4  16        3.50        3.48      1.00 o 
  -1  -4  16        3.48        2.90      1.00 o 
   0  -4  16       75.99       80.51      3.69 o 
   1  -4  16        6.47        5.69      2.61 o 
   2  -4  16       17.55       19.47      2.61 o 
   3  -4  16        8.40        7.04      1.84 o 
   4  -4  16        0.62        2.17      1.84 o 
   5  -4  16        1.13        0.43      1.84 o 
  -7  -3  16        0.63        1.30      1.84 o 
  -6  -3  16        5.30        3.82      2.61 o 
  -5  -3  16        2.87        5.04      1.45 o 
  -4  -3  16        3.93        2.61      1.00 o 
  -3  -3  16       18.10       19.76      1.51 o 
  -2  -3  16        1.51        1.16      1.00 o 
  -1  -3  16       14.23       10.38      1.45 o 
   0  -3  16        0.21       -1.30      1.30 o 
   1  -3  16        0.54        0.43      1.30 o 
   2  -3  16        0.91        0.43      1.23 o 
   3  -3  16       13.55       14.82      2.46 o 
   4  -3  16       84.46       94.35      4.30 o 
   5  -3  16        0.08       -1.22      1.45 o 
  -7  -2  16       13.26       14.12      2.46 o 
  -6  -2  16        1.52        2.78      1.45 o 
  -5  -2  16        2.00        2.17      1.23 o 
  -4  -2  16       43.20       48.80      2.51 o 
  -3  -2  16       45.80       51.51      3.33 o 
  -2  -2  16       15.28       14.88      1.51 o 
  -1  -2  16       43.93       40.22      2.30 o 
   0  -2  16       35.49       32.53      3.48 o 
   1  -2  16       73.96       63.01      3.07 o 
   2  -2  16       60.12       63.01      3.07 o 
   3  -2  16       17.12       15.64      2.46 o 
   4  -2  16       12.10       16.08      2.61 o 
   5  -2  16        3.00        3.91      3.04 o 
  -7  -1  16        0.01       -1.74      2.17 o 
  -6  -1  16        3.79        2.17      1.84 o 
  -5  -1  16        0.80        0.87      1.23 o 
  -4  -1  16        2.69        0.00      1.74 o 
  -3  -1  16        5.66        5.21      1.11 o 
  -2  -1  16      127.84      115.92      3.51 o 
  -1  -1  16        1.16        0.87      1.00 o 
   0  -1  16        4.19        3.48      1.23 o 
   1  -1  16       48.25       45.61      4.35 o 
   2  -1  16        0.05        0.43      1.23 o 
   3  -1  16        0.34        0.87      1.23 o 
   4  -1  16       46.42       61.72      4.30 o 
   5  -1  16       11.91       13.48      2.46 o 
  -7   0  16        1.56        0.00      2.17 o 
  -6   0  16        0.00        0.00      1.23 o 
  -5   0  16       15.66       13.16      3.48 o 
  -4   0  16       13.89       13.04      1.84 o 
  -3   0  16       76.86       76.33      2.70 o 
  -2   0  16      219.42      220.49      4.83 o 
  -1   0  16       10.44       10.51      2.27 o 
   0   0  16      182.96      183.41      5.53 o 
   1   0  16       70.13       61.30      3.07 o 
   2   0  16       41.12       49.54      3.07 o 
   3   0  16        2.23        2.43      1.45 o 
   4   0  16       74.16       78.94      4.78 o 
   5   0  16       11.16       12.23      2.46 o 
  -7   1  16        6.20        4.35      1.84 o 
  -6   1  16        0.68       -0.17      1.45 o 
  -5   1  16       36.80       40.00      3.07 o 
  -4   1  16       22.25       23.04      2.46 o 
  -3   1  16      274.34      261.67      6.76 o 
  -2   1  16       21.76       17.08      1.51 o 
  -1   1  16      635.09      604.60     20.64 o 
   0   1  16      202.10      195.35      6.52 o 
   1   1  16       87.65       89.55      3.69 o 
   2   1  16        1.52       -1.30      1.30 o 
   3   1  16        4.44        1.30      1.30 o 
   4   1  16        8.69        8.28      1.84 o 
   5   1  16        4.18        4.78      2.17 o 
  -7   2  16        4.72        5.65      2.17 o 
  -6   2  16        0.91       -0.43      1.23 o 
  -5   2  16       97.10      100.07      4.30 o 
  -4   2  16       17.78       21.30      2.46 o 
  -3   2  16      201.56      193.97      5.53 o 
  -2   2  16       61.08       54.98      2.51 o 
  -1   2  16       29.58       27.16      2.01 o 
   0   2  16       82.53       66.93      3.07 o 
   1   2  16        0.03        0.43      1.30 o 
   2   2  16       20.40       17.06      2.09 o 
   3   2  16        3.01        0.87      2.17 o 
   4   2  16        5.83        6.95      1.84 o 
   5   2  16        0.22       -1.74      2.61 o 
  -7   3  16        5.06        1.30      1.84 o 
  -6   3  16        0.33       -1.30      1.30 o 
  -5   3  16        4.38        3.13      1.74 o 
  -4   3  16        0.11       -0.43      2.17 o 
  -3   3  16       18.08       19.79      2.46 o 
  -2   3  16       42.76       44.91      3.42 o 
  -1   3  16       94.24      102.01      3.01 o 
   0   3  16       40.14       40.05      3.07 o 
   1   3  16        5.22        3.65      1.45 o 
   2   3  16       39.61       39.13      3.07 o 
   3   3  16        1.98        0.43      1.30 o 
   4   3  16       14.66       16.51      2.46 o 
  -7   4  16        0.02        0.70      1.45 o 
  -6   4  16        0.31       -1.45      1.45 o 
  -5   4  16       13.36       18.42      2.46 o 
  -4   4  16        0.85       -0.87      1.23 o 
  -3   4  16       14.75       15.32      1.84 o 
  -2   4  16       11.90        7.87      1.84 o 
  -1   4  16       17.18       15.87      1.51 o 
   0   4  16       67.68       66.10      3.07 o 
   1   4  16        0.59        0.87      1.74 o 
   2   4  16        9.74       10.16      1.84 o 
   3   4  16        3.55        0.17      1.45 o 
   4   4  16       19.73       27.81      4.35 o 
  -7   5  16        0.07       -1.74      1.74 o 
  -6   5  16       29.62       30.04      3.07 o 
  -5   5  16       25.51       23.50      2.46 o 
  -4   5  16       24.55       23.04      2.46 o 
  -3   5  16       57.87       61.64      4.78 o 
  -2   5  16      134.83      129.50      4.58 o 
  -1   5  16        2.47        3.04      1.54 o 
   0   5  16        1.98        2.17      1.23 o 
   1   5  16        1.09        0.43      2.17 o 
   2   5  16        0.07        1.74      1.74 o 
   3   5  16        1.71        6.08      2.61 o 
   4   5  16        3.42        6.08      2.61 o 
  -6   6  16        2.02        3.91      1.84 o 
  -5   6  16        1.21        2.17      1.84 o 
  -4   6  16        0.01       -0.43      1.23 o 
  -3   6  16       37.52       38.24      3.07 o 
  -2   6  16       85.13       86.07      3.69 o 
  -1   6  16       75.96       80.82      3.69 o 
   0   6  16        0.04        0.87      1.74 o 
   1   6  16        0.04        0.00      1.74 o 
   2   6  16       18.33       31.29      4.35 o 
   3   6  16       10.27       13.04      3.48 o 
  -6   7  16       23.00       21.51      3.48 o 
  -5   7  16       81.23      101.68      4.58 o 
  -4   7  16       13.20       14.95      3.04 o 
  -3   7  16       26.89       29.43      3.04 o 
  -2   7  16       19.47       17.83      2.46 o 
   0   7  16        8.90        6.08      2.61 o 
   1   7  16        0.47        3.48      2.61 o 
   2   7  16        0.58       -0.87      1.74 o 
   3   7  16        0.31       -1.39      1.45 o 
  -5   8  16        0.38       -2.17      2.17 o 
  -4   8  16        4.82        3.48      1.84 o 
  -3   8  16        6.86       15.64      3.48 o 
  -2   8  16       18.22       13.04      2.61 o 
   1   8  16        1.71        1.74      2.61 o 
   2   8  16       10.38       12.19      3.48 o 
  -4   9  16        0.04        2.61      2.61 o 
  -3   9  16        0.00       -0.87      1.74 o 
  -2   9  16        1.03        0.87      2.61 o 
   1   9  16        4.15        4.35      1.84 o 
  -4  10  16        4.16        4.35      2.61 o 
  -3  10  16        2.98        2.61      2.61 o 
  -2  10  16        4.27        8.69      2.61 o 
   0  10  16        1.15        0.00      2.61 o 
  -2 -11  17        3.62        4.35      2.61 o 
  -1 -11  17        1.21        0.00      1.23 o 
   0 -11  17       12.68       13.80      4.78 o 
  -4 -10  17        0.48       -1.74      2.61 o 
  -3 -10  17       14.84       17.66      3.04 o 
  -2 -10  17        3.68        1.74      2.61 o 
  -1 -10  17        5.28        6.18      1.63 o 
   0 -10  17       80.09       91.25      6.08 o 
   1 -10  17        1.46        1.74      1.84 o 
   2 -10  17        1.54        0.00      1.84 o 
  -5  -9  17        0.66        0.87      2.61 o 
  -4  -9  17       10.51        9.45      3.48 o 
  -3  -9  17        0.88       -0.43      1.23 o 
  -2  -9  17        8.16       11.66      3.04 o 
  -1  -9  17        8.64       10.56      1.63 o 
   0  -9  17       46.59       43.89      4.35 o 
   1  -9  17       10.18       10.46      2.46 o 
   2  -9  17        1.25        1.56      1.45 o 
   3  -9  17        3.42       -0.17      3.04 o 
  -5  -8  17       14.58       14.05      2.17 o 
  -4  -8  17        0.06       -1.04      1.45 o 
  -3  -8  17        0.52       -0.29      1.00 o 
  -2  -8  17        0.39        0.29      1.00 o 
  -1  -8  17        5.51        4.35      1.64 o 
   0  -8  17       72.89       99.07      4.30 o 
   1  -8  17        0.58       -0.35      1.74 o 
   2  -8  17        1.60        1.30      1.84 o 
   3  -8  17       17.35       13.04      2.46 o 
  -5  -7  17        0.02        0.87      1.45 o 
  -4  -7  17        7.78        6.05      1.84 o 
  -3  -7  17       36.03       40.68      2.51 o 
  -2  -7  17        0.25       -0.54      1.15 o 
  -1  -7  17       17.61       15.30      1.63 o 
   0  -7  17       48.80       46.98      3.91 o 
   1  -7  17        2.51        3.48      1.84 o 
   2  -7  17       22.62       20.86      2.46 o 
   3  -7  17        0.11        1.22      2.61 o 
   4  -7  17       35.06       46.93      5.21 o 
  -6  -6  17        0.01        0.70      1.45 o 
  -5  -6  17        5.79        7.13      1.60 o 
  -4  -6  17       15.14       18.81      2.39 o 
  -3  -6  17        8.00        8.48      1.51 o 
  -2  -6  17       44.72       45.04      2.65 o 
  -1  -6  17        1.83        0.87      1.00 o 
   0  -6  17       24.45       25.23      2.46 o 
   1  -6  17        1.84        0.87      1.23 o 
   2  -6  17       14.60       16.42      3.48 o 
   3  -6  17        1.30        0.70      1.45 o 
   4  -6  17        2.63        1.04      1.45 o 
  -6  -5  17        1.96        2.61      1.45 o 
  -5  -5  17       23.01       28.69      2.14 o 
  -4  -5  17       19.54       21.03      2.01 o 
  -3  -5  17        3.09        3.85      1.26 o 
  -2  -5  17      125.15      126.86      4.09 o 
  -1  -5  17      222.26      212.05      4.83 o 
   0  -5  17        7.38       11.08      2.61 o 
   1  -5  17        7.31        6.95      1.84 o 
   2  -5  17        5.39        7.04      1.84 o 
   3  -5  17       26.09       28.33      3.48 o 
   4  -5  17        0.36        1.74      1.84 o 
  -7  -4  17        4.92        6.95      2.61 o 
  -6  -4  17        0.72        2.17      1.84 o 
  -5  -4  17        1.22        1.56      3.04 o 
  -4  -4  17        2.48        2.50      1.87 o 
  -3  -4  17       13.06       11.32      2.26 o 
  -2  -4  17      160.48      155.31      4.16 o 
  -1  -4  17      292.79      284.46      7.02 o 
   0  -4  17       13.03       11.09      3.91 o 
   1  -4  17        9.39        7.87      1.84 o 
   2  -4  17       28.60       22.28      3.48 o 
   3  -4  17        7.54        3.48      2.61 o 
   4  -4  17       12.11       11.16      2.61 o 
  -7  -3  17        0.55        0.00      1.23 o 
  -6  -3  17        1.90        2.09      2.61 o 
  -5  -3  17       10.86        8.78      1.84 o 
  -4  -3  17        0.20       -1.37      1.37 o 
  -3  -3  17       52.92       45.67      2.51 o 
  -2  -3  17      109.06      104.15      3.32 o 
  -1  -3  17       34.35       30.23      2.01 o 
   0  -3  17       28.48       28.68      2.46 o 
   1  -3  17        9.37       11.75      1.84 o 
   2  -3  17        2.16        0.00      1.23 o 
   3  -3  17        8.82        5.65      2.17 o 
   4  -3  17        0.18        1.74      1.84 o 
  -7  -2  17        0.37       -1.23      1.23 o 
  -6  -2  17       14.26       11.63      2.09 o 
  -5  -2  17        3.96        5.91      1.45 o 
  -4  -2  17        6.13        3.13      3.91 o 
  -3  -2  17       48.29       46.61      2.51 o 
  -2  -2  17      136.01      134.26      3.79 o 
  -1  -2  17      105.90      103.31      5.15 o 
   0  -2  17        8.61        6.66      1.45 o 
   1  -2  17       52.85       48.27      3.07 o 
   2  -2  17       16.80       18.69      2.46 o 
   3  -2  17       60.37       68.67      5.65 o 
   4  -2  17       12.11       18.69      2.46 o 
  -7  -1  17        0.08       -0.17      1.45 o 
  -6  -1  17        4.02        1.74      1.84 o 
  -5  -1  17        2.52        5.65      2.17 o 
  -4  -1  17      120.69      114.37      4.30 o 
  -3  -1  17        7.52        4.47      1.61 o 
  -2  -1  17      142.36      147.57      4.96 o 
  -1  -1  17       10.46        9.28      1.78 o 
   0  -1  17      162.22      142.59      4.92 o 
   1  -1  17      203.01      212.08      6.15 o 
   2  -1  17        0.20        0.87      1.23 o 
   3  -1  17       14.38       15.69      2.46 o 
   4  -1  17       13.43       14.35      2.46 o 
  -7   0  17        0.23       -1.30      1.30 o 
  -6   0  17       22.65       19.99      2.46 o 
  -5   0  17        0.56        1.39      1.74 o 
  -4   0  17      144.84      139.15      4.92 o 
  -3   0  17       71.06       77.93      3.01 o 
  -2   0  17      243.26      247.30      7.48 o 
  -1   0  17      134.48      129.72      3.51 o 
   0   0  17       34.51       32.25      2.46 o 
   1   0  17       24.41       16.96      2.46 o 
   2   0  17        7.73        7.39      1.84 o 
   3   0  17        8.94        6.08      1.84 o 
   4   0  17       40.88       45.79      5.21 o 
  -7   1  17        6.62        6.95      1.84 o 
  -6   1  17        2.46        0.43      2.17 o 
  -5   1  17       43.59       37.19      3.07 o 
  -4   1  17        2.85        0.35      1.45 o 
  -3   1  17       54.73       58.34      3.07 o 
  -2   1  17      364.78      362.82      6.85 o 
  -1   1  17        2.76        1.74      1.00 o 
   0   1  17       15.65       13.09      1.84 o 
   1   1  17        1.93        3.04      1.23 o 
   2   1  17       26.30       26.94      2.46 o 
   3   1  17       10.01       10.98      3.91 o 
   4   1  17       11.10       13.48      2.46 o 
  -7   2  17        1.78        1.30      1.84 o 
  -6   2  17        4.73        0.87      1.84 o 
  -5   2  17        7.34        7.46      1.84 o 
  -4   2  17        7.18        3.04      1.84 o 
  -3   2  17       23.63       23.10      2.46 o 
  -2   2  17        6.25        8.14      3.76 o 
  -1   2  17        7.71        5.06      1.27 o 
   0   2  17       54.14       45.66      3.07 o 
   1   2  17       39.41       36.98      3.07 o 
   2   2  17        0.43       -1.23      1.23 o 
   3   2  17        2.82        3.48      1.84 o 
   4   2  17        3.08        2.61      1.84 o 
  -7   3  17        0.17        1.30      1.84 o 
  -6   3  17        0.25        0.00      2.17 o 
  -5   3  17        0.15        0.52      1.74 o 
  -4   3  17        0.54        0.00      1.23 o 
  -3   3  17       46.20       38.72      3.07 o 
  -2   3  17       22.22       27.39      3.48 o 
  -1   3  17        4.08        3.91      1.23 o 
   0   3  17       40.72       41.01      3.07 o 
   1   3  17       64.77       68.07      4.35 o 
   2   3  17        0.70       -1.23      1.23 o 
   3   3  17       11.31       12.74      2.46 o 
   4   3  17       41.21       47.07      3.69 o 
  -6   4  17       17.73       14.82      2.46 o 
  -5   4  17        4.08        3.91      1.84 o 
  -4   4  17       47.83       51.89      3.69 o 
  -3   4  17        2.94        1.04      1.45 o 
  -2   4  17        0.87       -0.87      1.23 o 
  -1   4  17       11.65       11.88      1.84 o 
   0   4  17        0.03       -1.23      1.23 o 
   1   4  17        0.06       -0.87      1.23 o 
   2   4  17        0.76       -1.23      1.23 o 
   3   4  17        3.34        3.48      2.61 o 
  -6   5  17        3.36        4.78      1.84 o 
  -5   5  17       41.81       50.64      3.69 o 
  -4   5  17       12.23       19.47      2.61 o 
  -3   5  17      142.54      140.80      6.95 o 
  -2   5  17       32.72       38.55      3.48 o 
  -1   5  17        8.15        6.95      2.61 o 
   0   5  17        7.26        9.16      2.61 o 
   1   5  17        0.20        0.43      1.30 o 
   2   5  17        0.01       -1.74      1.74 o 
   3   5  17       37.15       54.75      6.08 o 
  -6   6  17        0.80       -2.17      3.91 o 
  -5   6  17        0.24       -0.52      1.45 o 
  -4   6  17       20.76       24.41      5.65 o 
  -3   6  17        8.48       10.88      1.84 o 
  -2   6  17        2.72        0.87      1.45 o 
  -1   6  17       33.68       27.81      3.48 o 
   0   6  17        0.78        1.74      1.74 o 
   1   6  17        3.30        5.21      2.61 o 
   2   6  17       15.16       17.38      3.48 o 
   3   6  17       14.00       21.73      3.48 o 
  -5   7  17        0.00        1.74      1.84 o 
  -4   7  17        7.26        8.07      2.09 o 
  -3   7  17        6.73        4.35      1.84 o 
  -2   7  17        2.76        3.04      2.17 o 
   1   7  17        3.43        5.21      2.61 o 
   2   7  17        5.91        7.82      2.61 o 
  -5   8  17        8.69        5.21      2.61 o 
  -4   8  17        0.70        0.87      1.84 o 
  -3   8  17        1.70        0.00      1.74 o 
  -2   8  17       26.24       32.15      4.35 o 
   1   8  17        0.16       -1.74      1.74 o 
  -4   9  17       11.31       19.12      3.48 o 
  -3   9  17        3.31        4.35      2.61 o 
  -2   9  17        0.33        1.74      2.61 o 
  -3 -10  18        0.30        0.00      2.61 o 
  -2 -10  18       30.57       33.51      3.07 o 
  -1 -10  18        1.13       -0.37      1.26 o 
  -4  -9  18        1.15        1.74      2.61 o 
  -3  -9  18        1.03        1.30      1.84 o 
  -2  -9  18        4.51        5.65      1.84 o 
  -1  -9  18        7.53        5.50      1.51 o 
   0  -9  18       83.21       94.46      4.30 o 
   1  -9  18       27.99       32.64      3.07 o 
   2  -9  18        0.30       -1.74      1.74 o 
  -4  -8  18        0.59        0.00      1.23 o 
  -3  -8  18        2.99        4.92      1.51 o 
  -2  -8  18       12.10       12.17      1.63 o 
  -1  -8  18       14.71       16.76      2.72 o 
   0  -8  18       23.32       20.14      2.46 o 
   1  -8  18        0.03       -0.43      1.84 o 
   2  -8  18        0.65       -0.70      1.45 o 
  -5  -7  18        2.62        1.74      1.51 o 
  -4  -7  18        9.97        9.67      1.63 o 
  -3  -7  18       20.18       21.36      2.17 o 
  -2  -7  18        0.32       -1.11      1.11 o 
  -1  -7  18       25.38       26.91      3.08 o 
   0  -7  18        1.01        1.30      1.84 o 
   1  -7  18        7.78        4.78      1.84 o 
   2  -7  18        0.00       -1.22      1.74 o 
   3  -7  18       26.06       32.59      3.07 o 
  -6  -6  18        0.57        0.87      2.61 o 
  -5  -6  18       29.23       29.15      2.51 o 
  -4  -6  18       14.95       15.11      1.79 o 
  -3  -6  18        8.41        5.83      1.26 o 
  -2  -6  18       10.27       10.04      1.63 o 
  -1  -6  18       20.20       21.10      1.79 o 
   0  -6  18       37.75       32.20      3.91 o 
   1  -6  18        2.98        3.91      1.84 o 
   2  -6  18        5.89        7.04      1.84 o 
   3  -6  18        1.87        3.48      1.84 o 
  -6  -5  18        3.64        4.35      1.84 o 
  -5  -5  18        0.47       -0.87      1.45 o 
  -4  -5  18       60.44       61.24      3.01 o 
  -3  -5  18       42.61       49.61      4.73 o 
  -2  -5  18        0.38        1.41      1.11 o 
  -1  -5  18       57.65       55.17      2.81 o 
   0  -5  18        6.24        6.95      1.84 o 
   1  -5  18        0.70        0.87      1.23 o 
   2  -5  18        7.60        7.87      1.84 o 
   3  -5  18        1.57        0.43      1.23 o 
  -6  -4  18        1.05       -0.17      1.45 o 
  -5  -4  18       19.75       25.64      2.46 o 
  -4  -4  18       20.53       23.46      1.74 o 
  -3  -4  18       19.28       18.63      2.37 o 
  -2  -4  18       71.01       68.62      2.81 o 
  -1  -4  18       15.33       13.20      3.11 o 
   0  -4  18       31.28       31.33      3.91 o 
   1  -4  18        1.30        2.61      1.23 o 
   2  -4  18       16.47       18.08      3.48 o 
   3  -4  18        0.29        0.00      1.84 o 
  -6  -3  18       10.82        8.39      1.84 o 
  -5  -3  18        0.31       -0.87      1.45 o 
  -4  -3  18        1.74        0.98      1.11 o 
  -3  -3  18        2.90        1.52      1.11 o 
  -2  -3  18       13.30       13.92      1.51 o 
  -1  -3  18       15.00       19.37      1.79 o 
   0  -3  18       11.42       11.88      1.84 o 
   1  -3  18        2.03        0.87      2.61 o 
   2  -3  18       29.79       28.70      3.07 o 
   3  -3  18        8.05        8.44      2.09 o 
  -6  -2  18        0.55       -1.23      1.23 o 
  -5  -2  18        2.34        2.09      1.45 o 
  -4  -2  18        6.43        4.35      1.84 o 
  -3  -2  18       28.87       26.67      2.60 o 
  -2  -2  18        9.26       10.35      1.51 o 
  -1  -2  18       27.07       21.76      2.46 o 
   0  -2  18        0.44       -1.23      1.23 o 
   1  -2  18        0.01       -0.87      1.23 o 
   2  -2  18        0.26       -0.43      1.23 o 
   3  -2  18        0.47        1.30      1.84 o 
   4  -2  18        3.74        2.61      2.61 o 
  -6  -1  18        0.72        1.74      1.84 o 
  -5  -1  18        1.65        4.78      1.84 o 
  -4  -1  18       56.03       48.74      3.34 o 
  -3  -1  18       11.05       18.50      2.01 o 
  -2  -1  18      168.67      182.97      5.63 o 
  -1  -1  18       97.13       89.52      3.96 o 
   0  -1  18        7.87       10.01      1.84 o 
   1  -1  18        1.55        3.13      1.45 o 
   2  -1  18       65.75       78.87      3.96 o 
   3  -1  18      100.06      121.28      4.92 o 
   4  -1  18        0.79        1.74      2.61 o 
  -6   0  18       19.96       19.98      4.35 o 
  -5   0  18        6.19        6.58      2.61 o 
  -4   0  18       40.53       40.92      3.07 o 
  -3   0  18        4.64        3.91      1.84 o 
  -2   0  18       15.64       16.79      1.70 o 
  -1   0  18       13.65       11.36      1.84 o 
   0   0  18       17.45       19.79      2.46 o 
   1   0  18        0.00        0.00      1.23 o 
   2   0  18      149.53      158.12     11.30 o 
   3   0  18        5.77        6.95      1.84 o 
   4   0  18        4.08        2.61      3.48 o 
  -6   1  18       20.26       22.75      2.71 o 
  -5   1  18        4.26        4.35      1.84 o 
  -4   1  18       10.54        9.85      2.17 o 
  -3   1  18      190.13      197.40      6.15 o 
  -2   1  18        6.30        7.53      1.51 o 
  -1   1  18       16.19       13.96      3.48 o 
   0   1  18        4.53        2.43      1.45 o 
   1   1  18       44.47       45.81      3.34 o 
   2   1  18        0.52        1.04      1.45 o 
   3   1  18        1.34        0.00      1.84 o 
   4   1  18       13.45       13.90      3.48 o 
  -6   2  18        6.77        3.48      1.84 o 
  -5   2  18       45.06       48.92      3.69 o 
  -4   2  18        4.88        6.63      2.17 o 
  -3   2  18       45.57       41.83      4.78 o 
  -2   2  18       20.97       19.99      2.46 o 
  -1   2  18        1.02        1.30      2.17 o 
   0   2  18        0.96        2.61      1.45 o 
   1   2  18       15.70        9.56      1.84 o 
   2   2  18        1.22        0.00      2.17 o 
   3   2  18        3.93        2.61      2.61 o 
  -6   3  18        0.21       -1.22      1.45 o 
  -5   3  18       30.43       29.17      3.07 o 
  -4   3  18       14.46       13.04      2.46 o 
  -3   3  18       13.79       19.16      2.46 o 
  -2   3  18        0.85        0.00      1.23 o 
  -1   3  18        0.91        0.43      1.23 o 
   0   3  18       30.13       23.23      2.46 o 
   1   3  18        0.57        2.61      1.84 o 
   2   3  18        2.05        0.52      1.45 o 
   3   3  18        0.30       -0.43      1.84 o 
  -6   4  18        0.02       -1.30      1.84 o 
  -5   4  18        0.24       -1.04      1.45 o 
  -4   4  18        5.92        6.43      3.48 o 
  -3   4  18       12.23       10.34      2.61 o 
  -2   4  18        4.58        4.00      1.74 o 
  -1   4  18        0.01        0.52      1.74 o 
   0   4  18        5.98        9.56      1.84 o 
   1   4  18        1.09       -1.45      1.45 o 
   2   4  18        1.21        0.43      1.84 o 
   3   4  18       45.59       68.66      6.08 o 
  -6   5  18        2.27        6.08      2.61 o 
  -5   5  18       26.07       30.04      3.07 o 
  -4   5  18       15.04       12.47      2.09 o 
  -3   5  18        7.40        6.95      1.84 o 
  -2   5  18        0.02       -0.87      1.23 o 
  -1   5  18        0.47        0.00      1.74 o 
   0   5  18        1.68        1.74      2.61 o 
   1   5  18        0.15       -0.17      1.45 o 
   2   5  18        0.04       -1.74      2.61 o 
  -5   6  18       17.38       16.51      2.71 o 
  -4   6  18       23.40       27.55      3.07 o 
  -3   6  18        8.93        9.64      1.84 o 
  -2   6  18        1.64       -0.43      2.17 o 
  -1   6  18        1.07        0.87      2.61 o 
   0   6  18       17.09       19.99      3.48 o 
   1   6  18       17.81       21.73      3.48 o 
   2   6  18        0.13        3.48      2.61 o 
  -5   7  18       13.84       21.73      4.35 o 
  -4   7  18        1.85        1.30      1.84 o 
  -3   7  18        3.35        6.22      2.61 o 
  -2   7  18        9.95       11.30      3.48 o 
   1   7  18        2.41        4.35      2.61 o 
  -4   8  18        0.65        0.87      2.61 o 
  -3   8  18        0.65        0.87      2.61 o 
  -2  -9  19       10.52       16.51      3.48 o 
  -1  -9  19        2.82        3.48      2.61 o 
   0  -9  19       23.57       26.94      4.35 o 
  -4  -8  19        2.84        4.35      2.61 o 
  -3  -8  19        0.03        0.99      1.26 o 
  -2  -8  19       23.47       29.22      2.51 o 
  -1  -8  19        7.59        6.95      1.84 o 
   0  -8  19        0.33        0.43      1.84 o 
   1  -8  19        5.06        3.04      1.84 o 
  -4  -7  19        2.12       -0.87      1.51 o 
  -3  -7  19        0.06       -0.54      1.11 o 
  -2  -7  19        2.85        2.86      1.26 o 
  -1  -7  19        4.51        4.78      1.84 o 
   0  -7  19        6.43        4.35      1.84 o 
   1  -7  19        8.05       12.74      2.46 o 
   2  -7  19        0.89        2.61      2.61 o 
  -5  -6  19        5.08        4.06      1.51 o 
  -4  -6  19       23.00       19.27      2.63 o 
  -3  -6  19        9.20        6.66      1.51 o 
  -2  -6  19       28.13       24.40      3.06 o 
  -1  -6  19        1.15        1.30      1.84 o 
   0  -6  19        6.61        5.65      2.17 o 
   1  -6  19        5.37        3.04      1.84 o 
   2  -6  19        0.04        2.61      1.84 o 
  -5  -5  19        1.36        0.87      2.61 o 
  -4  -5  19       95.91      107.72      6.34 o 
  -3  -5  19       13.40       13.00      3.68 o 
  -2  -5  19        0.66        0.12      1.26 o 
  -1  -5  19        0.23        0.43      1.84 o 
   0  -5  19        6.54        7.39      1.84 o 
   1  -5  19        9.69       11.16      2.61 o 
   2  -5  19        0.46        0.52      1.45 o 
  -6  -4  19        1.66        2.61      2.61 o 
  -5  -4  19       18.19       21.30      2.46 o 
  -4  -4  19        2.63        1.86      1.26 o 
  -3  -4  19       59.70       57.11      3.01 o 
  -2  -4  19       18.73       18.03      2.01 o 
  -1  -4  19       13.00       12.62      1.84 o 
   0  -4  19       26.22       23.91      2.46 o 
   1  -4  19       11.46       11.07      2.09 o 
   2  -4  19        4.94        2.26      3.91 o 
  -6  -3  19        2.03        3.48      2.61 o 
  -5  -3  19       14.18       13.09      2.46 o 
  -4  -3  19       26.84       22.63      2.46 o 
  -3  -3  19        4.55        1.63      1.11 o 
  -2  -3  19        6.15        2.61      2.05 o 
  -1  -3  19       12.87       10.88      1.84 o 
   0  -3  19        0.21       -0.87      1.23 o 
   1  -3  19        1.49       -0.43      1.84 o 
   2  -3  19       33.14       30.29      3.07 o 
   3  -3  19        0.01       -1.45      1.45 o 
  -6  -2  19        0.44       -0.43      1.84 o 
  -5  -2  19       38.61       38.32      3.07 o 
  -4  -2  19        0.07        0.43      1.23 o 
  -3  -2  19       22.22       21.53      2.30 o 
  -2  -2  19       25.87       30.67      2.30 o 
  -1  -2  19       22.33       26.10      2.46 o 
   0  -2  19        0.07        0.00      1.74 o 
   1  -2  19        1.93        2.43      1.45 o 
   2  -2  19       13.68       16.69      2.46 o 
   3  -2  19       66.53       69.54      4.30 o 
  -6  -1  19        9.39       10.88      2.46 o 
  -5  -1  19       14.35       12.36      5.65 o 
  -4  -1  19        2.85        4.78      1.84 o 
  -3  -1  19        4.06        4.92      1.51 o 
  -2  -1  19      112.27      101.26      3.51 o 
  -1  -1  19       16.67       18.29      2.46 o 
   0  -1  19        9.71       12.23      1.84 o 
   1  -1  19        3.49        3.48      1.84 o 
   2  -1  19       51.80       59.98      4.30 o 
   3  -1  19       30.42       35.01      3.34 o 
  -6   0  19       32.72       30.91      3.07 o 
  -5   0  19       81.70       93.28      5.21 o 
  -4   0  19        6.18       10.34      2.61 o 
  -3   0  19       36.09       36.11      3.07 o 
  -2   0  19       19.89       20.43      2.01 o 
  -1   0  19        1.95        5.65      1.84 o 
   0   0  19       29.52       33.12      3.07 o 
   1   0  19       17.33       18.94      5.21 o 
   2   0  19        0.55        0.87      1.84 o 
   3   0  19        0.18       -1.39      1.45 o 
  -6   1  19        9.43       11.88      2.46 o 
  -5   1  19       56.87       55.62      3.69 o 
  -4   1  19       63.35       66.96      5.65 o 
  -3   1  19       65.29       63.74      4.35 o 
  -2   1  19        7.73        8.13      1.51 o 
  -1   1  19        0.12        1.30      1.30 o 
   0   1  19        1.36        1.30      1.84 o 
   1   1  19        1.27       -1.23      1.23 o 
   2   1  19        6.97        6.52      1.84 o 
   3   1  19        9.79       14.77      3.48 o 
  -5   2  19        0.53        0.87      1.84 o 
  -4   2  19       31.87       35.71      9.56 o 
  -3   2  19        0.00        0.17      1.45 o 
  -2   2  19      119.21      119.56      4.58 o 
  -1   2  19        0.04        0.70      1.45 o 
   0   2  19        1.21        0.87      1.23 o 
   1   2  19        0.05       -1.30      1.30 o 
   2   2  19        9.90        7.94      3.04 o 
   3   2  19        6.89        7.82      3.48 o 
  -5   3  19       10.21        8.44      2.09 o 
  -4   3  19       10.96       11.75      2.46 o 
  -3   3  19       43.62       50.87      3.69 o 
  -2   3  19        1.21        0.00      1.23 o 
  -1   3  19       16.37       16.20      2.09 o 
   0   3  19        5.06        6.08      1.84 o 
   1   3  19        3.50       -1.22      3.91 o 
   2   3  19       31.95       31.77      3.07 o 
  -5   4  19        3.16        0.00      1.84 o 
  -4   4  19        2.69       -0.87      1.84 o 
  -3   4  19        2.09       -0.87      4.35 o 
  -2   4  19       17.93       14.98      2.46 o 
  -1   4  19        4.49        4.35      2.61 o 
   0   4  19        0.14        1.39      1.74 o 
   1   4  19        0.85        2.17      1.84 o 
   2   4  19      119.59      169.55      6.15 o 
  -5   5  19        5.72        3.48      3.04 o 
  -4   5  19       41.94       47.81      3.69 o 
  -3   5  19        2.56        0.87      1.84 o 
  -2   5  19        1.30        0.00      2.61 o 
  -1   5  19        2.60        5.21      2.61 o 
   0   5  19        0.90        2.17      3.04 o 
   1   5  19        3.19        6.95      2.61 o 
  -4   6  19        0.01        0.87      1.84 o 
  -3   6  19       12.56       11.36      2.46 o 
  -2   6  19        0.21       -1.74      1.74 o 
  -1   6  19        1.56       -2.61      2.61 o 
   1   6  19       35.27       51.27      5.21 o 
  -3   7  19        4.76        5.65      2.17 o 
  -2  -8  20        5.79        3.48      2.61 o 
  -1  -8  20        3.21       -1.74      1.74 o 
  -3  -7  20        9.33       10.80      1.74 o 
  -2  -7  20        4.16        2.90      1.51 o 
  -1  -7  20        4.07        5.65      1.84 o 
   0  -7  20        0.10       -1.22      1.45 o 
  -4  -6  20        1.63        1.12      1.26 o 
  -3  -6  20        8.74       11.13      1.79 o 
  -2  -6  20        8.71        6.32      1.70 o 
  -1  -6  20        1.36       -0.87      1.84 o 
   0  -6  20        0.61       -1.30      1.30 o 
   1  -6  20       14.38       12.17      3.48 o 
  -4  -5  20        0.00        0.58      1.51 o 
  -3  -5  20       50.62       50.06      3.15 o 
  -2  -5  20        3.81        5.79      1.51 o 
  -1  -5  20        2.77        0.87      1.84 o 
   0  -5  20        1.65        2.61      1.84 o 
   1  -5  20        2.50        1.04      1.45 o 
  -5  -4  20        7.00        7.53      4.35 o 
  -4  -4  20       40.45       43.13      5.21 o 
  -3  -4  20       24.73       23.89      2.14 o 
  -2  -4  20        9.14        7.01      1.51 o 
  -1  -4  20        5.40        5.65      1.84 o 
   0  -4  20        0.56        0.43      1.84 o 
   1  -4  20        4.79        1.74      1.84 o 
  -5  -3  20        0.69        1.39      1.45 o 
  -4  -3  20        1.79        0.00      1.45 o 
  -3  -3  20       18.18       15.75      1.79 o 
  -2  -3  20        0.01       -0.58      1.00 o 
  -1  -3  20       31.31       27.64      5.21 o 
   0  -3  20        5.08        4.78      1.84 o 
   1  -3  20       52.52       52.32      5.65 o 
   2  -3  20        0.64        1.04      3.48 o 
  -5  -2  20        6.19        3.04      1.84 o 
  -4  -2  20       26.31       26.97      3.07 o 
  -3  -2  20        0.03       -0.74      1.26 o 
  -2  -2  20       10.70       12.73      2.59 o 
  -1  -2  20       32.77       30.86      3.07 o 
   0  -2  20        0.97       -0.87      1.45 o 
   1  -2  20       16.44       21.46      2.71 o 
   2  -2  20        0.05       -1.22      1.45 o 
  -5  -1  20        3.40        9.10      6.95 o 
  -4  -1  20       37.27       39.74      3.34 o 
  -3  -1  20       53.32       46.15      5.65 o 
  -2  -1  20        0.00        1.09      1.11 o 
  -1  -1  20       25.04       30.64      3.07 o 
   0  -1  20        0.80        1.56      1.45 o 
   1  -1  20       22.93       23.61      3.04 o 
   2  -1  20        0.38        0.00      4.35 o 
  -5   0  20        1.76        6.08      1.84 o 
  -4   0  20       30.56       28.92      3.07 o 
  -3   0  20        0.01       -0.70      1.45 o 
  -2   0  20        8.15        8.57      2.17 o 
  -1   0  20       18.96       17.83      2.46 o 
   0   0  20       37.39       35.95      9.12 o 
   1   0  20        1.81        4.35      1.84 o 
   2   0  20       17.26       29.14      6.08 o 
  -5   1  20        3.93        0.87      1.84 o 
  -4   1  20       24.40       35.72      3.07 o 
  -3   1  20        1.38        3.48      1.84 o 
  -2   1  20        1.93       -1.74      1.74 o 
  -1   1  20       75.74       65.85      3.91 o 
   0   1  20        0.17       -0.43      1.23 o 
   1   1  20        0.39        0.87      2.61 o 
   2   1  20       16.08       22.36      3.48 o 
  -5   2  20       25.55       24.84      3.07 o 
  -4   2  20        1.16        1.04      1.45 o 
  -3   2  20        0.95       -0.87      1.23 o 
  -2   2  20        0.64       -0.87      1.74 o 
  -1   2  20        1.26        1.22      1.45 o 
   0   2  20       11.25       11.88      2.46 o 
   1   2  20        0.94       -1.84      1.84 o 
   2   2  20       19.83       23.46      4.35 o 
  -5   3  20        5.29        3.48      2.61 o 
  -4   3  20        1.07       -0.87      1.84 o 
  -3   3  20        2.98        2.61      1.84 o 
  -2   3  20        3.01        0.87      2.61 o 
  -1   3  20       21.01       19.99      3.48 o 
   0   3  20        0.01        0.43      1.84 o 
   1   3  20       11.06       13.27      2.46 o 
  -4   4  20        0.17       -0.43      1.84 o 
  -3   4  20        6.61        7.82      2.09 o 
  -2   4  20        2.20       -0.87      2.61 o 
  -1   4  20        0.23       -0.87      2.61 o 
   0   4  20       10.31       14.35      2.46 o 
   1   4  20       53.89       69.22      8.26 o 
  -4   5  20        0.10        0.00      1.84 o 
  -3   5  20        0.33       -1.74      1.74 o 
  -2   5  20        1.75        1.74      2.61 o 
  -1   5  20        1.49        0.87      2.61 o 
   0   5  20        8.00        6.95      3.48 o 
  -2   6  20        5.26        6.08      3.48 o 
  -2  -6  21        0.16       -0.87      1.84 o 
  -1  -6  21        2.70        0.87      2.61 o 
  -3  -5  21        5.11        5.50      1.51 o 
  -2  -5  21        3.03        3.91      1.84 o 
  -1  -5  21        0.56        1.91      1.45 o 
  -4  -4  21       10.96       12.17      3.48 o 
  -3  -4  21        5.52        5.75      3.20 o 
  -2  -4  21        0.22       -0.43      2.17 o 
  -1  -4  21        2.40       -0.52      1.45 o 
   0  -4  21        3.03        3.48      1.84 o 
  -4  -3  21        3.83        6.52      1.84 o 
  -3  -3  21        0.09       -1.11      1.11 o 
  -2  -3  21        0.90        2.61      1.84 o 
  -1  -3  21        0.07       -1.45      1.45 o 
   0  -3  21       13.55       16.65      3.04 o 
  -4  -2  21       30.95       39.65      3.48 o 
  -3  -2  21        0.16        1.04      1.45 o 
  -2  -2  21       16.06       17.42      2.46 o 
  -1  -2  21       29.94       33.12      3.07 o 
   0  -2  21        7.35       11.36      2.46 o 
   1  -2  21        6.06        2.61      2.61 o 
  -4  -1  21        0.60        3.91      1.84 o 
  -3  -1  21        0.46        3.91      2.17 o 
  -2  -1  21        4.38        5.81      3.04 o 
  -1  -1  21        1.55        0.52      1.74 o 
   0  -1  21      143.43      161.34     13.04 o 
   1  -1  21       11.36       13.90      3.48 o 
  -4   0  21        0.05        3.04      1.84 o 
  -3   0  21        0.71        1.74      1.84 o 
  -2   0  21        1.02       -1.74      1.74 o 
  -1   0  21        0.51       -1.39      2.61 o 
   0   0  21        4.98        5.21      1.84 o 
   1   0  21       20.52       27.81      4.35 o 
  -4   1  21        0.00        0.87      1.74 o 
  -3   1  21        0.01       -0.70      1.45 o 
  -2   1  21        0.11       -0.87      2.61 o 
  -1   1  21        3.56        5.21      1.84 o 
   0   1  21       16.05       23.59      3.07 o 
   1   1  21       13.34       12.17      3.48 o 
  -4   2  21       17.00       11.30      3.48 o 
  -3   2  21        2.49        3.48      1.84 o 
  -2   2  21        3.45        2.61      2.61 o 
  -1   2  21        0.81        0.00      1.84 o 
   0   2  21        3.40        4.35      1.84 o 
  -3   3  21        2.55        3.04      2.17 o 
  -2   3  21        6.78        6.95      3.48 o 
  -1   3  21        0.23       -0.87      2.61 o 
   0   3  21        0.36       -1.74      1.84 o 
  -2   4  21        0.39       -2.61      2.61 o 
  -2  -2  22        1.72        0.00      2.61 o 
  -1  -2  22       14.66       13.90      3.48 o 
  -2  -1  22       36.94       44.32      5.21 o 
  -1  -1  22        7.03        6.95      2.61 o 
                                                 
